# Supplementary material for: Palaeogenomic insights into the origins of early settlers on the island of Cyprus
Source: Sci Rep. 2024 Apr 26;14:9632. doi: 10.1038/s41598-024-60161-z (PMC11053055; doi:10.1038/s41598-024-60161-z)
Supplement: Supplementary file 2 — Supplementary Tables. [file 41598_2024_60161_MOESM2_ESM.xlsx]

## Sheet: Table of Contents
	Supplementary Tables
Table	Description
S1	List of ancient samples used in the present study and their relevant characteristics
S2	Characteristics of Epipaleolithic/Mesolithic and Neolithic population groups used in the main analyses
S3	qpAdm admixture weights and standard errors showing distal genetic composition for all analysed Neolithic populations, as derived from 3 ancestral Epipaleolithic/Mesolithic sources from Anatolia, the Levant, and Central Zagros
S4	Outgroup f3-statistics (outgroup; test, comparison) for estimating shared genetic drift between Mylouthkia Cypro-LPPNB (target) and a list of all ancient populations used in the current study (comparisons) from an outgroup population (Mbuti), sorted by genetic affinity
S5	Matrix of 1-f3-statistic (Mbuti; test, comparison) displaying pairwise genetic distances between all Near Eastern Neolithic/Mesolithic and European earliest Neolithic populations used in the current study
S6	f4-statistics (outgroup pop, test pop; comparison pop 1, comparison pop 2) for estimating comparative shared genetic drift between Mylouthkia Cypro-LPPNB (test pop) and available Epipaleolithic and early Neolithic Anatolian and Levantine potential sources (comparison pops 1 and 2), compared to an outgroup population (Mbuti).
S7	qpAdm admixture weights and standard errors showing proximal genetic composition of Mylouthkia Cypro-LPPNB, after testing all available Epipaleolithic and Pre-Pottery Neolithic sources from Anatolia, Levant, Mesopotamia, and Zagros
S8	Kinship analysis results derived using READ and admixture weights derived using qpAdm (best fitting proximal model) for Cypro-LPPNB Mylouthkia individuals (n=3).
S9	Admixture weights and standard errors for the best fitting proximal qpAdm models for Mylouthkia Cypro-LPPNB, PN Anatolia Marmara, and PN Central Anatolia, applied respectively to each other
S10	Model fit of constructed admixture graphs involving Cypro-LPPNB Mylouthkia and other relevant ancient populations, as presented in Supplementary Figs. S5-S9
S11	Inferred time of admixture between an ancestral Levantine and an ancestral Anatolian population for Mylouthkia Cypro-LPPNB as target
S12	f4-statistics (outgroup pop, test pop; comparison pop 1, comparison pop 2) for estimating comparative shared genetic drift between very early European farmers and either Mylouthkia Cypro-LPPNB (comparison pop 1) or any of the available Epipaleolithic and early Neolithic Anatolian sources (comparison pop 2)
S13	Y-Haplogroup frequencies among the main population groups analysed in the present study by archaeological period and region
S14	mtDNA-Haplogroup frequencies among the main population groups analysed in the present study by archaeological period and region

## Sheet: S1_sample characteristics
Table S1: List of ancient samples used in the present study and their relevant characteristics.
Sample (Master ID)	Sex	Population label	Meta-population label	Period	Date: 95.4% CI calibrated radiocarbon age (calBCE) or archaeological context range (BCE)	Data source	1240k coverage (original pulldown where possible) otherwise whole genome coverage	SNPs hit on autosomal targets (easystats on 1240k snpset)	SNPs hit on autosomal targets (easystats on HO snpset)	Y haplogroup	mtDNA haplogroup	Original publication
Paleolithic/Epipaleolithic/Mesolithic
ZBC	M	TUR_Pinarbasi_EpiP	Anatolia_Central_Epipal	Epipaleolithic	13629-13308 calBCE	1240K capture	2.35085	848431	455628	C1a2	K2b	FeldmanNatureCommunications2019					..
I1072	M	ISR_Natufian_EpiP	Levant_Epipal	Epipaleolithic	12000-9500 BCE	1240K capture	0.112	118979	63516	E1b1b	N1b	LazaridisAlpaslanRoodenbergScience2022 (higher coverage of previously reported individual from LazaridisNature2016)						..
I0861	M	ISR_Natufian_EpiP	Levant_Epipal	Epipaleolithic	12000-9500 BCE	1240K capture	0.014	15842	9190	E1b1b	..	LazaridisAlpaslanRoodenbergScience2022 (higher coverage of previously reported individual from LazaridisNature2016)						..
I1685	M	ISR_Natufian_EpiP	Levant_Epipal	Epipaleolithic	12000-9500 BCE	1240K capture	0.013	14632	7783	E1b1b	..	LazaridisAlpaslanRoodenbergScience2022 (higher coverage of previously reported individual from LazaridisNature2016)						..
I1687	F	ISR_Natufian_EpiP	Levant_Epipal	Epipaleolithic	11541-11150 calBCE	1240K capture	0.011	12312	6588	n/a (female)	..	LazaridisAlpaslanRoodenbergScience2022 (higher coverage of previously reported individual from LazaridisNature2016)						n/a (female)
I1069	M	ISR_Natufian_EpiP	Levant_Epipal	Epipaleolithic	12000-9500 BCE	1240K capture	0.023222	26048	14133	E1b1b	HV	LazaridisNature2016
I1690	M	ISR_Natufian_EpiP	Levant_Epipal	Epipaleolithic	12000-9500 BCE	1240K capture	0.02557	28796	15301	E1b1b	..	LazaridisNature2016
KK1	M	GEO_Kotias_HG	CHG	Epipaleolithic	7940-7599 calBCE	Shotgun	12.482	1145926	591804	J2a1	H13c	JonesNatureCommunications2015
SATP	M	GEO_Satsurblia_HG	CHG	Epipaleolithic	11461-11225 calBCE	Shotgun	1.191	682335	353007	J1	K3	JonesNatureCommunications2015
I1293	M	IRN_Mesolithic_HotuIIIb	Zagros_Central_Meso	Mesolithic	9100-8600 BCE	1240K capture	0.033052	38917	21322	J2	..	NarasimhanPattersonScience2019 (higher coverage and damage restricted version of Lazaridis Nature 2016)
TAF009	M	MAR_Taforalt_Lpal	NorthAfrica_LatePal	Late Paleolithic	12849-12097 calBCE	1240K capture	0.34242	195396	123098	E1b1b1a1b1	U6a6b	vandeLoosdrechtScience2018
TAF010	M	MAR_Taforalt_Lpal	NorthAfrica_LatePal	Late Paleolithic	13137-12252 calBCE	1240K capture	3.06059	742144	432346	E1b1b1a1	U6a7b	vandeLoosdrechtScience2018
TAF011	M	MAR_Taforalt_Lpal	NorthAfrica_LatePal	Late Paleolithic	12900-12100 BCE	1240K capture	8.26189	964548	533509	E1b1b1a1	U6a7	vandeLoosdrechtScience2018
TAF013	M	MAR_Taforalt_Lpal	NorthAfrica_LatePal	Late Paleolithic	13200-11900 BCE	1240K capture	7.16683	922415	519738	E1b1b1a1	U6a7b	vandeLoosdrechtScience2018
TAF014	M	MAR_Taforalt_Lpal	NorthAfrica_LatePal	Late Paleolithic	13200-11900 BCE	1240K capture	5.80115	897022	506929	E1b1b1a1	M1b	vandeLoosdrechtScience2018
TAF015	M	MAR_Taforalt_Lpal	NorthAfrica_LatePal	Late Paleolithic	13200-11900 BCE	1240K capture	0.083724	51825	33114	E1b1b	U6a1b	vandeLoosdrechtScience2018
TAF012	F	MAR_Taforalt_Lpal	NorthAfrica_LatePal	Late Paleolithic	12888-12175 calBCE	1240K capture	0.44607	231972	144530	n/a (female)	U6a7	vandeLoosdrechtScience2018
I4660	F	SRB_Iron_Gates_HG	Europe_Balkan_Meso	Mesolithic	7940-7585 calBCE	1240K capture	0.068425	77157	41429	n/a (female)	U8b1b	MathiesonNature2018
I4870	M	SRB_Iron_Gates_HG	Europe_Balkan_Meso	Mesolithic	7045-6535 calBCE	1240K capture	0.858957	607162	323187	I2	K1	MathiesonNature2018
I4871	F	SRB_Iron_Gates_HG	Europe_Balkan_Meso	Mesolithic	9800-5800 BCE	1240K capture	0.669	506239	271161	n/a (female)	U5b2a1a+16311	MathiesonNature2018
I4872	F	SRB_Iron_Gates_HG	Europe_Balkan_Meso	Mesolithic	9800-5800 BCE	1240K capture	0.367	335072	178482	n/a (female)	U5a1c	MathiesonNature2018
I4873	F	SRB_Iron_Gates_HG	Europe_Balkan_Meso	Mesolithic	6012-5806 calBCE	1240K capture	4.236	803148	437242	n/a (female)	U5a2+16294	MathiesonNature2018
I4874	F	SRB_Iron_Gates_HG	Europe_Balkan_Meso	Mesolithic	6640-6471 calBCE	1240K capture	3.616	800680	435460	n/a (female)	U5b2a	MathiesonNature2018
I4875	F	SRB_Iron_Gates_HG	Europe_Balkan_Meso	Mesolithic	6615-6400 calBCE	1240K capture	4.858	814968	444213	n/a (female)	U5b1d1	MathiesonNature2018
I4876	F	SRB_Iron_Gates_HG	Europe_Balkan_Meso	Mesolithic	6635-6375 calBCE	1240K capture	3.368	801407	434658	n/a (female)	U5a2d	MathiesonNature2018
I4877	F	SRB_Iron_Gates_HG	Europe_Balkan_Meso	Mesolithic	6645-6465 calBCE	1240K capture	4.63	817426	444033	n/a (female)	U5b1d1	MathiesonNature2018
I4878	M	SRB_Iron_Gates_HG	Europe_Balkan_Meso	Mesolithic	5995-5710 calBCE	1240K capture	4.608	799432	436658	I2a2a	U4a	MathiesonNature2018
I4880	M	SRB_Iron_Gates_HG	Europe_Balkan_Meso	Mesolithic	6000-5725 calBCE	1240K capture	3.941	809557	440000	I2a2a1b2	U4b1b1	MathiesonNature2018
I4915	M	SRB_Iron_Gates_HG	Europe_Balkan_Meso	Mesolithic	6340-5990 calBCE	1240K capture	2.902	816633	438469	I2a2	U5b2b	MathiesonNature2018
I4916	M	SRB_Iron_Gates_HG	Europe_Balkan_Meso	Mesolithic	7035-6590 calBCE	1240K capture	2.577	788230	424118	R1b1a(xR1b1a1,xR1b1a1a,xR1b1a1a2)	U5b2b	MathiesonNature2018
I4917	F	SRB_Iron_Gates_HG	Europe_Balkan_Meso	Mesolithic	6220-5995 calBCE	1240K capture	2.696	788071	423946	n/a (female)	U5a1c	MathiesonNature2018
I5233	F	SRB_Iron_Gates_HG	Europe_Balkan_Meso	Mesolithic	6224-5878 calBCE	1240K capture	2.644	822767	440683	n/a (female)	U5b1d1	MathiesonNature2018
I5234	F	SRB_Iron_Gates_HG	Europe_Balkan_Meso	Mesolithic	9300-5800 BCE	1240K capture	1.362	707729	378839	n/a (female)	U4a	MathiesonNature2018
I5235	M	SRB_Iron_Gates_HG	Europe_Balkan_Meso	Mesolithic	9221-8548 calBCE	1240K capture	2.977	820441	439879	R1b1a(xR1b1a1a,xR1b1a1a2)	U5b2c	MathiesonNature2018
I5236	M	SRB_Iron_Gates_HG	Europe_Balkan_Meso	Mesolithic	8291-7826 calBCE	1240K capture	2.922	821784	441604	I2a1	U5a2d	MathiesonNature2018
I5237	M	SRB_Iron_Gates_HG	Europe_Balkan_Meso	Mesolithic	9300-5800 BCE	1240K capture	3.088	823894	440437	R1b1a(xR1b1a1a,xR1b1a1a2)	U5a2+16294	MathiesonNature2018
I5238	F	SRB_Iron_Gates_HG	Europe_Balkan_Meso	Mesolithic	8265-7820 calBCE	1240K capture	2.696	822134	438467	n/a (female)	K1	MathiesonNature2018
I5239	F	SRB_Iron_Gates_HG	Europe_Balkan_Meso	Mesolithic	8535-8230 calBCE	1240K capture	2.708	807971	430881	n/a (female)	U5a2d	MathiesonNature2018
I5240	M	SRB_Iron_Gates_HG	Europe_Balkan_Meso	Mesolithic	9140-8570 calBCE	1240K capture	2.675	807641	430655	R1b1a(xR1b1a1a,xR1b1a1a2)	U5a1c	MathiesonNature2018
I5242	F	SRB_Iron_Gates_HG	Europe_Balkan_Meso	Mesolithic	8805-8355 calBCE	1240K capture	2.814	835548	445901	n/a (female)	U5a1	MathiesonNature2018
I5244	F	SRB_Iron_Gates_HG	Europe_Balkan_Meso	Mesolithic	9115-8555 calBCE	1240K capture	2.931	807820	431764	n/a (female)	K	MathiesonNature2018
I5401	M	SRB_Iron_Gates_HG	Europe_Balkan_Meso	Mesolithic	7076-6699 calBCE	1240K capture	0.543	461103	244866	I2a2	U5a1+@16192	MathiesonNature2018
I5402	M	SRB_Iron_Gates_HG	Europe_Balkan_Meso	Mesolithic	6361-6050 calBCE	1240K capture	1.68	807228	429186	I2a2a1b	U5a1c1	MathiesonNature2018
I5407	F	SRB_Iron_Gates_HG	Europe_Balkan_Meso	Mesolithic	6300-5800 BCE	1240K capture	2.163	849225	454467	n/a (female)	H13	MathiesonNature2018
I5771	M	SRB_Iron_Gates_HG	Europe_Balkan_Meso	Mesolithic	9800-5800 BCE	1240K capture	0.249	228286	120784	I	U5a1+@16192	MathiesonNature2018
I5772	M	SRB_Iron_Gates_HG	Europe_Balkan_Meso	Mesolithic	9800-5800 BCE	1240K capture	0.701	438360	234129	R1b1a(xR1b1a1a,xR1b1a1a2)	U5a2+16294	MathiesonNature2018
I4657	F	SRB_Iron_Gates_HG	Europe_Balkan_Meso	Mesolithic	9755-9275 calBCE	1240K capture	0.028	31801	16923	n/a (female)	K1	MathiesonNature2018
I4881	M	SRB_Iron_Gates_HG	Europe_Balkan_Meso	Mesolithic	7053-6775 calBCE	1240K capture	3.221	823541	443018	I2a2a1b2	U4b1b1	MathiesonNature2018
I4914	M	SRB_Iron_Gates_HG	Europe_Balkan_Meso	Mesolithic	6360-5986 calBCE	1240K capture	2.94	806962	436163	I2a2a1b2	U5a1c1	MathiesonNature2018
I5773	M	SRB_Iron_Gates_HG	Europe_Balkan_Meso	Mesolithic	8240-7940 calBCE	1240K capture	0.062	69672	37243	I	U4a	MathiesonNature2018
Bichon	M	CHE_Bichon	WHG	Mesolithic	11850-11579 calBCE	Shotgun	8.443	1140092	590327	I2a	U5b1h	JonesNatureCommunications2015
LaBrana1	M	ESP_LaBrana1	WHG	Mesolithic	5982-5741 calBCE	Shotgun	3.516	1056684	562670	C1a	U5b2c1	OlaldeNature2014
Villabruna	M	ITA_North_Villabruna	WHG	Mesolithic	12268-11851 calBCE	3.7M	3.137	829034	481817	R1b1	U5b2b	FuNature2016
Loschbour	M	LUX_Loschbour	WHG	Mesolithic	6221-5986 calBCE	Shotgun.diploid	22	1062011	561511	I2a1b	U5b1a	LazaridisNature2014 (version reported in Pruefer2017)
I0124	M	EHG	EHG	Mesolithic	5660-5535 calBCE	1240K capture	0.598	467170	289073	R1b1a	U5a1d	MathiesonNature2015 (1240k of same same sample with 390k in HaakLazaridis2015)
I0211	M	EHG	EHG	Mesolithic	7050-5950 BCE	1240K capture	0.136	143578	76850	J1	U4a	MathiesonNature2015
I0061	M	EHG	EHG	Mesolithic	7050-5950 BCE	1240K capture	5.272	1003545	553665	R1a1	C1g	MathiesonNature2015 (1240k of same same sample with 390k in HaakLazaridis2015)
AfontovaGora3	F	RUS_AfontovaGora3	AfontovaGora	Mesolithic	16257-15905 calBCE	3.7M	0.17	265641	163436	n/a (female)	R1b	FuNature2016
MA1	M	RUS_MA1_HG	MA1	Upper Palaeolithic	22621-22171 calBCE	Shotgun	1.206	805960	426055	R	U	RaghavanNature2013
Neolithic
I4207	M	CYP_Mylouthkia_PPNB	Cyprus_PPN	Pre-Pottery Neolithic	7600–6800	1240K capture	0.030846	32978	17392	H2 (H-P96)	..	LazaridisAlpaslanRoodenbergScience2022
I4209	M	CYP_Mylouthkia_PPNB	Cyprus_PPN	Pre-Pottery Neolithic	7600–6800	1240K capture	0.031175	34101	18015	H2 (H-P96)	T2	LazaridisAlpaslanRoodenbergScience2022
I4210	M	CYP_Mylouthkia_PPNB	Cyprus_PPN	Pre-Pottery Neolithic	7600–6800	1240K capture	0.045606	47956	25345	F	X2b	LazaridisAlpaslanRoodenbergScience2022
ZHAG	F	TUR_C_Boncuklu_PPN	Anatolia_Central_PPN	Pre-Pottery Neolithic	8300-7600 BCE	1240K capture	1.2437	772445	415561	n/a (female)	N1a1a1	FeldmanNatureCommunications2019
ZHAJ	F	TUR_C_Boncuklu_PPN	Anatolia_Central_PPN	Pre-Pottery Neolithic	8300-7600 BCE	1240K capture	0.567341	486149	259832	n/a (female)	U3	FeldmanNatureCommunications2019
ZHJ	F	TUR_C_Boncuklu_PPN	Anatolia_Central_PPN	Pre-Pottery Neolithic	8269-8210 calBCE	1240K capture	0.629825	529341	279952	n/a (female)	U3	FeldmanNatureCommunications2019
ZKO	M	TUR_C_Boncuklu_PPN	Anatolia_Central_PPN	Pre-Pottery Neolithic	8300-7600 BCE	1240K capture	0.742933	582570	310107	G2a2b2b	U3	FeldmanNatureCommunications2019
ZMOJ	M	TUR_C_Boncuklu_PPN	Anatolia_Central_PPN	Pre-Pottery Neolithic	8300-7600 BCE	1240K capture	0.646215	521391	279857	C1a2	K1a	FeldmanNatureCommunications2019
ZHAF (Bon005)	F	TUR_C_Boncuklu_PPN	Anatolia_Central_PPN	Pre-Pottery Neolithic	8300-8240 calBCE	WISP+Shotgun	0.019	13819	6699	n/a (female)	N1a1a1	KilincCurrentBiology2016
ZHF (Bon001)	M	TUR_C_Boncuklu_PPN	Anatolia_Central_PPN	Pre-Pottery Neolithic	8212-7952 calBCE	WISP+Shotgun	0.076	51740	24600	G2a	U3	KilincCurrentBiology2016
ZHB (Bon002)	F	TUR_C_Boncuklu_PPN	Anatolia_Central_PPN	Pre-Pottery Neolithic	8279-7977 calBCE	WISP+Shotgun	3.95	973062	510442	n/a (female)	K1a	KilincCurrentBiology2016
ZHBJ (Bon004)	M	TUR_C_Boncuklu_PPN	Anatolia_Central_PPN	Pre-Pottery Neolithic	8300-7950 BCE	WISP+Shotgun	0.113	75925	36667	G2a2b2b	N1a1a1	KilincCurrentBiology2016
Ash128	F	TUR_C_AsikliHoyuk_PPN	Anatolia_Central_PPN	Pre-Pottery Neolithic	8226-7869 calBCE	Shotgun	5.03	..	..	n/a (female)	K1a4	YakaSomelCurrBio2021
Ash129	F	TUR_C_AsikliHoyuk_PPN	Anatolia_Central_PPN	Pre-Pottery Neolithic	8168-7737 calBCE	Shotgun	0.466937	17838	9790	n/a (female)	K1a4	YakaSomelCurrBio2021
Ash136	F	TUR_C_AsikliHoyuk_PPN	Anatolia_Central_PPN	Pre-Pottery Neolithic	8172-7657 calBCE	Shotgun	0.026593	23779	12337	n/a (female)	T2c1a	YakaSomelCurrBio2021
mus005	F	TUR_C_Musular_PPN	Anatolia_Central_PPN	Pre-Pottery Neolithic	7377-7167 calBCE	Shotgun	2.464	..	..	n/a (female)	K1a4	KoptekinCurrBio2023
mus006	M	TUR_C_Musular_PPN	Anatolia_Central_PPN	Pre-Pottery Neolithic	7180-7039 calBCE	Shotgun	0.14	..	..	CT	N1a1a1	KoptekinCurrBio2023
AKT16	F	TUR_Mar_Aktopraklik_PN	Anatolia_Marmara_PN	Pottery Neolithic	6687-6512 calBCE	Shotgun	12.25	1132528	585163	n/a (female)	K1a3	MarchExcoffierCell2022
CCH144	M	TUR_C_Catalhoyuk_PN	Anatolia_Central_PN	Pottery Neolithic	7035-6656 calBCE	Shotgun	0.023872	24223	12695	C1a2	N1a1a1	YakaSomelCurrBio2021
CCH289	M	TUR_C_Catalhoyuk_PN	Anatolia_Central_PN	Pottery Neolithic	6903-6601 calBCE	Shotgun	0.027153	27723	14229	G2a2a1	K1a	YakaSomelCurrBio2021
cth728	F	TUR_C_Catalhoyuk_PN	Anatolia_Central_PN	Pottery Neolithic	6738-6502 calBCE	Shotgun	0.032829	32485	17848	n/a (female)	K1a	YakaSomelCurrBio2021
cth842	F	TUR_C_Catalhoyuk_PN	Anatolia_Central_PN	Pottery Neolithic	6694-6500 calBCE	Shotgun	0.030886	30451	16446	n/a (female)	K1a	YakaSomelCurrBio2021
cth747	F	TUR_C_Catalhoyuk_PN	Anatolia_Central_PN	Pottery Neolithic	6640-6479 calBCE	Shotgun	0.03558	35747	19290	n/a (female)	T2c1	YakaSomelCurrBio2021
CCH285	F	TUR_C_Catalhoyuk_PN	Anatolia_Central_PN	Pottery Neolithic	7100-6000 BCE	Shotgun	0.03251	33972	17659	n/a (female)	H2a2a1	YakaSomelCurrBio2021
CCH294	M	TUR_C_Catalhoyuk_PN	Anatolia_Central_PN	Pottery Neolithic	7100-6000 BCE	Shotgun	0.117434	114210	59819	C1a2	H2a2a	YakaSomelCurrBio2021
CCH311	F	TUR_C_Catalhoyuk_PN	Anatolia_Central_PN	Pottery Neolithic	7100-6000 BCE	Shotgun	0.052121	49302	26088	n/a (female)	T2e	YakaSomelCurrBio2021
cth739	F	TUR_C_Catalhoyuk_PN	Anatolia_Central_PN	Pottery Neolithic	6232-6077 calBCE	Shotgun	0.062094	62434	33389	n/a (female)	K1b1	YakaSomelCurrBio2021
Tep006	M	TUR_C_TepecikCiftlik_PN	Anatolia_Central_PN	Pottery Neolithic	6223-6072 calBCE	WISP+Shotgun	0.128	61278	30104	C1a2b1b	N1a1a1	KilincCurrentBiology2016
Tep002	F	TUR_C_TepecikCiftlik_PN	Anatolia_Central_PN	Pottery Neolithic	6636-6467 calBCE	WISP+Shotgun	0.363	204316	102130	n/a (female)	K1a12a	KilincCurrentBiology2016
Tep003	M	TUR_C_TepecikCiftlik_PN	Anatolia_Central_PN	Pottery Neolithic	6570-6422 calBCE	WISP+Shotgun	0.652	353796	193181	G2a2a2	N1b1a	KilincCurrentBiology2016
Tep004	F	TUR_C_TepecikCiftlik_PN	Anatolia_Central_PN	Pottery Neolithic	6385-6102 calBCE	WISP+Shotgun	0.275	198899	103465	n/a (female)	N1a1a1	KilincCurrentBiology2016
I0707	F	TUR_Mar_Barcin_PN	Anatolia_Marmara_PN	Pottery Neolithic	6225-6065 calBCE	1240K capture	9.431	989163	553355	n/a (female)	K1a4	MathiesonNature2015
I0709	M	TUR_Mar_Barcin_PN	Anatolia_Marmara_PN	Pottery Neolithic	6223-6034 calBCE	1240K capture	9.765	967682	549383	H	U3	MathiesonNature2015
I0736	F	TUR_Mar_Barcin_PN	Anatolia_Marmara_PN	Pottery Neolithic	6500-6200 BCE	1240K capture	2.248	798652	479485	n/a (female)	N1a1a+152	MathiesonNature2015
I0744	M	TUR_Mar_Barcin_PN	Anatolia_Marmara_PN	Pottery Neolithic	6400-6239 calBCE	1240K capture	2.39	867727	495016	G2a2b2a	J1c11	MathiesonNature2015
I0745	M	TUR_Mar_Barcin_PN	Anatolia_Marmara_PN	Pottery Neolithic	6387-6111 calBCE	1240K capture	7.785	976186	550799	H	U8b1b1	MathiesonNature2015
I0746	M	TUR_Mar_Barcin_PN	Anatolia_Marmara_PN	Pottery Neolithic	6070-5888 calBCE	1240K capture	8.465	983223	553062	G2a2b2a1a1c	K1a	MathiesonNature2015
I1096	M	TUR_Mar_Barcin_PN	Anatolia_Marmara_PN	Pottery Neolithic	6500-6200 BCE	1240K capture	2.865	743779	405741	I2	N1a1a+152	MathiesonNature2015
I1097	M	TUR_Mar_Barcin_PN	Anatolia_Marmara_PN	Pottery Neolithic	6420-6245 calBCE	1240K capture	2.125	740586	403264	G2a2b2a3	W1+119	MathiesonNature2015
I1098	F	TUR_Mar_Barcin_PN	Anatolia_Marmara_PN	Pottery Neolithic	6419-6246 calBCE	1240K capture	2.994	780101	425316	n/a (female)	X2d	MathiesonNature2015
I1101	M	TUR_Mar_Barcin_PN	Anatolia_Marmara_PN	Pottery Neolithic	6500-6200 BCE	1240K capture	1.56	649985	352248	H	T2b	MathiesonNature2015
I1579	F	TUR_Mar_Barcin_PN	Anatolia_Marmara_PN	Pottery Neolithic	6221-6028 calBCE	1240K capture	6.17396	985794	528926	n/a (female)	K1a+150	LazaridisAlpaslanRoodenbergScience2022 (higher coverage of previously reported individual from MathiesonNature2015)
I1580	F	TUR_Mar_Barcin_PN	Anatolia_Marmara_PN	Pottery Neolithic	6381-6088 calBCE	1240K capture	4.906	973726	524626	n/a (female)	H5	LazaridisAlpaslanRoodenbergScience2022 (higher coverage of previously reported individual from MathiesonNature2015)
I1581	F	TUR_Mar_Barcin_PN	Anatolia_Marmara_PN	Pottery Neolithic	6386-6228 calBCE	1240K capture	3.763	890708	481311	n/a (female)	U3	LazaridisAlpaslanRoodenbergScience2022 (higher coverage of previously reported individual from MathiesonNature2015)
I1583	M	TUR_Mar_Barcin_PN	Anatolia_Marmara_PN	Pottery Neolithic	6424-6233 calBCE	1240K capture	13.544	1005530	542724	G2a2a1a2	K1a2	LazaridisAlpaslanRoodenbergScience2022 (higher coverage of previously reported individual from MathiesonNature2015)
I1585	F	TUR_Mar_Barcin_PN	Anatolia_Marmara_PN	Pottery Neolithic	6217-6007 calBCE	1240K capture	9.15849	1012611	542343	n/a (female)	J1c	LazaridisAlpaslanRoodenbergScience2022 (higher coverage of previously reported individual from MathiesonNature2015)
Bar8	F	TUR_Mar_Barcin_PN	Anatolia_Marmara_PN	Pottery Neolithic	6221-6021 calBCE	Shotgun	6.93	1119624	577718	n/a (female)	K1a2	HofmanovaPNAS2016
I1099	M	TUR_Mar_Barcin_PN	Anatolia_Marmara_PN	Pottery Neolithic	6500-6200 BCE	1240K capture	0.827	534002	289555	G2a2a1a2	T2	MathiesonNature2015
I1100	F	TUR_Mar_Barcin_PN	Anatolia_Marmara_PN	Pottery Neolithic	6500-6200 BCE	1240K capture	0.331	292844	157651	n/a (female)	K	MathiesonNature2015
I1102	M	TUR_Mar_Barcin_PN	Anatolia_Marmara_PN	Pottery Neolithic	6500-6200 BCE	1240K capture	0.55	406429	218523	C1a2	K1a3a	MathiesonNature2015
I1103	M	TUR_Mar_Barcin_PN	Anatolia_Marmara_PN	Pottery Neolithic	6500-6200 BCE	1240K capture	1.135	595901	322536	G2a2a1a2	K1b1b1	MathiesonNature2015
Bar25	M	TUR_Mar_Barcin_PN	Anatolia_Marmara_PN	Pottery Neolithic	6435-6257 calBCE	Shotgun	12.65	1149057	592851	G2a2b2a1 (G-CTS7698)	N1a1a1	MarchiExcoffierCell2022
I0723	M	TUR_Mar_Mentese_PN	Anatolia_Marmara_PN	Pottery Neolithic	6008-5835 calBCE	1240K capture	1.213	689791	376058	G2a2a1	X2m2	LazaridisAlpaslanRoodenbergScience2022 (higher coverage of previously reported individual from MathiesonNature2015)
I0724	M	TUR_Mar_Mentese_PN	Anatolia_Marmara_PN	Pottery Neolithic	6400-5600 BCE	1240K capture	0.231	231480	130367	I2	K1a4	LazaridisAlpaslanRoodenbergScience2022 (higher coverage of previously reported individual from MathiesonNature2015)
I0727	M	TUR_Mar_Mentese_PN	Anatolia_Marmara_PN	Pottery Neolithic	6400-5600 BCE	1240K capture	0.171	180683	98526	G2a2b1	K1a2	LazaridisAlpaslanRoodenbergScience2022 (higher coverage of previously reported individual from MathiesonNature2015)
I0726	F	TUR_Mar_Mentese_PN	Anatolia_Marmara_PN	Pottery Neolithic	6400-5600 BCE	1240K capture	0.221	226856	129766	n/a (female)	H	MathiesonNature2015
I3121	M	TUR_Mar_Ilipinar_PN	Anatolia_Marmara_PN	Pottery Neolithic	6150-5800 BCE	1240K capture	2.683	752305	407872	G2a2a2b	N1a1a1	LazaridisAlpaslanRoodenbergScience2022
I0867	M	ISR_Motza_PPNB	Levant_PPN	Pre-Pottery Neolithic	7300-6200 BCE	1240K capture	2.087	736795	397873	H	K1a4b	LazaridisNature2016
KFH2	F	ISR_KfarHaHoresh_PPNB	Levant_PPN	Pre-Pottery Neolithic	7728-7588 calBCE	1240K capture	0.121985	107434	58306	n/a (female)	N1a1b	FeldmanNatureCommunications2019
I1414	M	JOR_AinGhazal_PPNB	Levant_PPN	Pre-Pottery Neolithic	8300-7900 BCE	1240K capture	0.13827	144316	76453	E1b1b	K1a18	LazaridisAlpaslanRoodenbergScience2022 (higher coverage of previously reported individual from LazaridisNature2016)
I1700	M	JOR_AinGhazal_PPNB	Levant_PPN	Pre-Pottery Neolithic	8300-7900 BCE	1240K capture	0.119765	123353	65123	H	T1a2	LazaridisAlpaslanRoodenbergScience2022 (higher coverage of previously reported individual from LazaridisNature2016)
I1707	M	JOR_AinGhazal_PPNB	Levant_PPN	Pre-Pottery Neolithic	7732-7537 calBCE	1240K capture	0.142	146505	78477	T1a	R0a	LazaridisNature2016
I1709	M	JOR_AinGhazal_PPNB	Levant_PPN	Pre-Pottery Neolithic	8300-7900 BCE	1240K capture	0.017231	19307	10307	..	n/a (<2x)	LazaridisAlpaslanRoodenbergScience2022 (higher coverage of previously reported individual from LazaridisNature2016)
I1710	M	JOR_AinGhazal_PPNB	Levant_PPN	Pre-Pottery Neolithic	7741-7522 calBCE	1240K capture	0.117	124479	66911	E1b1b1a1	T1a2	LazaridisNature2016
I1704	F	JOR_AinGhazal_PPNB	Levant_PPN	Pre-Pottery Neolithic	7451-7056 calBCE	1240K capture	0.164	166176	88723	n/a (female)	T	LazaridisNature2016
I1727	M	JOR_AinGhazal_PPNB	Levant_PPN	Pre-Pottery Neolithic	8300-7900 BCE	1240K capture	0.041	46053	24432	..	T1a2	LazaridisNature2016
I1679	F	JOR_AinGhazal_PPNC	Levant_PPN	Pre-Pottery Neolithic	6900-6800 BCE	1240K capture	0.053378	58202	31248	n/a (female)	..	LazaridisAlpaslanRoodenbergScience2022 (higher coverage of previously reported individual from LazaridisNature2016)
I1699	F	JOR_AinGhazal_PPNC	Levant_PPN	Pre-Pottery Neolithic	6800-6700 BCE	1240K capture	0.309	290291	155273	n/a (female)	R0a2	LazaridisNature2016
BAJ001	F	JOR_Baja_PPNB	Levant_PPN	Pre-Pottery Neolithic	7100-6700 BCE	1240K capture	0.635151	440642	237661	n/a (female)	N1b1a	FeldmanNatureCommunications2019
BAJ022	M	JOR_Baja_PPNB	Levant_PPN	Pre-Pottery Neolithic	7100-6700 BCE	Shotgun+1240K capture	0.25	333935	167078	E1b1b1b2a1	N1a1a	WangPNAS2023
NEV009	F	TUR_SE_NevaliCori_PPNB	Upper_Mesopotamia_PPN	Pre-Pottery Neolithic	8281-7849 calBCE	Shotgun+1240K capture	0.25	503444	254460	n/a (female)	T2c1+146	WangPNAS2023
cay004	F	TUR_SE_Cayonu_PPNB	Upper_Mesopotamia_PPN	Pre-Pottery Neolithic	7649-7538 calBCE	Shotgun+1240K capture	0.0759197	..	..	n/a (female)	K1a	AltınısıkScienceAdvances2022
cay007	M	TUR_SE_Cayonu_PPNB	Upper_Mesopotamia_PPN	Pre-Pottery Neolithic	8496-8306 calBCE	Shotgun+1240K capture	0.487226	..	..	J2a1a~	K1a3	AltınısıkScienceAdvances2022
cay011	M	TUR_SE_Cayonu_PPNB	Upper_Mesopotamia_PPN	Pre-Pottery Neolithic	7601-7524 calBCE	Shotgun+1240K capture	0.0359631	..	..	G	..	AltınısıkScienceAdvances2022
cay012	M	TUR_SE_Cayonu_PPNB	Upper_Mesopotamia_PPN	Pre-Pottery Neolithic	..	Shotgun+1240K capture	0.0380538	..	..	CT	..	AltınısıkScienceAdvances2022
cay013	F	TUR_SE_Cayonu_PPNB	Upper_Mesopotamia_PPN	Pre-Pottery Neolithic	7882-7606 calBCE	Shotgun+1240K capture	0.143654	..	..	n/a (female)	K1a12a	AltınısıkScienceAdvances2022
cay014	F	TUR_SE_Cayonu_PPNB	Upper_Mesopotamia_PPN	Pre-Pottery Neolithic	8211-7812 calBCE	Shotgun+1240K capture	0.0408464	..	..	n/a (female)	K1	AltınısıkScienceAdvances2022
cay016	F	TUR_SE_Cayonu_PPNB	Upper_Mesopotamia_PPN	Pre-Pottery Neolithic	7882-7606 calBCE	Shotgun+1240K capture	0.0399936	..	..	n/a (female)	K1b1	AltınısıkScienceAdvances2022
cay1820	F	TUR_SE_Cayonu_PPNB	Upper_Mesopotamia_PPN	Pre-Pottery Neolithic	..	Shotgun+1240K capture	0.06784	..	..	n/a (female)	K1a4	AltınısıkScienceAdvances2022
cay022	F	TUR_SE_Cayonu_PPNB	Upper_Mesopotamia_PPN	Pre-Pottery Neolithic	8300-8232 calBCE	Shotgun+1240K capture	0.0349806	..	..	n/a (female)	..	AltınısıkScienceAdvances2022
cay027	F	TUR_SE_Cayonu_PPNB	Upper_Mesopotamia_PPN	Pre-Pottery Neolithic	..	Shotgun+1240K capture	0.0168854	..	..	n/a (female)	..	AltınısıkScienceAdvances2022
cay033	M	TUR_SE_Cayonu_PPNB	Upper_Mesopotamia_PPN	Pre-Pottery Neolithic	..	Shotgun+1240K capture	0.0200314	..	..	CT	..	AltınısıkScienceAdvances2022
I8432	F	TUR_SE_Mardin_PPNA	Upper_Mesopotamia_PPN	Pre-Pottery Neolithic	9000-8500 BCE	1240K capture	0.154	156242	82248	n/a (female)	K1a	LazaridisAlpaslanRoodenbergScience2022
I6445	F	IRQ_Nemrik9_PPNA	Zagros_NorthWest_PPN	Pre-Pottery Neolithic	9500-8000 BCE	1240K capture	0.31548	294626	155708	n/a (female)	J1d	LazaridisAlpaslanRoodenbergScience2022
I6457	M	IRQ_Nemrik9_PPNA	Zagros_NorthWest_PPN	Pre-Pottery Neolithic	9500-8000 BCE	1240K capture	0.061881	69238	36345	J	U1a1	LazaridisAlpaslanRoodenbergScience2022
I3882	M	IRQ_Shanidar_PPNA	Zagros_NorthWest_PPN	Pre-Pottery Neolithic	8288-7967 calBCE	1240K capture	0.051727	58754	31760	G2a	N1a1b	LazaridisAlpaslanRoodenbergScience2022
I2516	F	IRQ_Shanidar_PPNA	Zagros_NorthWest_PPN	Pre-Pottery Neolithic	8271-7956 calBCE	1240K capture	0.034542	39310	21051	n/a (female)	J1d	LazaridisAlpaslanRoodenbergScience2022
I1290	F	IRN_Ganj_Dareh_PPN	Zagros_Central_PPN	Pre-Pottery Neolithic	8170-7606 calBCE	1240K capture	2.098	836565	451986	n/a (female)	X1'2'3	LazaridisNature2016
I1944	F	IRN_Ganj_Dareh_PPN	Zagros_Central_PPN	Pre-Pottery Neolithic	8000-7700 BCE	1240K capture	0.053958	60411	32583	n/a (female)	R2+13500	NarasimhanPattersonScience2019 (supplement of Lazaridis Nature 2016)
I1945	M	IRN_Ganj_Dareh_PPN	Zagros_Central_PPN	Pre-Pottery Neolithic	8000-7700 BCE	1240K capture	0.242441	240450	128440	P1(xQ,R1b1a2,R1a1a1b1a1b,R1a1a1b1a3a,R1a1a1b2a2a)	J1	NarasimhanPattersonScience2019 (supplement of Lazaridis Nature 2016)
I1947	M	IRN_Ganj_Dareh_PPN	Zagros_Central_PPN	Pre-Pottery Neolithic	8211-7827 calBCE	1240K capture	3.31251	913988	490649	R2	R2b	NarasimhanPattersonScience2019
I1949	M	IRN_Ganj_Dareh_PPN	Zagros_Central_PPN	Pre-Pottery Neolithic	8242-7954 calBCE	1240K capture	0.141247	139812	74996	CT	R2b	NarasimhanPattersonScience2019 (supplement of Lazaridis Nature 2016)
I1951	F	IRN_Ganj_Dareh_PPN	Zagros_Central_PPN	Pre-Pottery Neolithic	8198-7613 calBCE	1240K capture	0.033877	35814	19612	n/a (female)	HV	NarasimhanPattersonScience2019 (supplement of Lazaridis Nature 2016)
I1954	M	IRN_Ganj_Dareh_PPN	Zagros_Central_PPN	Pre-Pottery Neolithic	8295-7976 calBCE	1240K capture	5.0034	917421	496301	R2	R2b	NarasimhanPattersonScience2019
I7527	F	IRN_Ganj_Dareh_PPN	Zagros_Central_PPN	Pre-Pottery Neolithic	8200-7700 BCE	1240K capture	0.089027	98500	52553	n/a (female)	U7a	NarasimhanPattersonScience2019
AH1	F	IRN_Tepe_Abdul_Hosein_PPN	Zagros_Central_PPN	Pre-Pottery Neolithic	8250-7700 BCE	Shotgun	1.295	806272	433286	n/a (female)	R2	BroushakiScience2016
AH2	M	IRN_Tepe_Abdul_Hosein_PPN	Zagros_Central_PPN	Pre-Pottery Neolithic	8202-7752 calBCE	Shotgun	0.716	584046	316737	IJ	R2	BroushakiScience2016
AH4	F	IRN_Tepe_Abdul_Hosein_PPN	Zagros_Central_PPN	Pre-Pottery Neolithic	8201-7751 calBCE	Shotgun	0.966	696802	375312	n/a (female)	T2c	BroushakiScience2016
WC1	M	IRN_Wezmeh_PPN	Zagros_Central_PPN	Pre-Pottery Neolithic	7461-7076 calBCE	Shotgun	10.388	1148613	592797	G2b	J1d6	BroushakiScience2016
Rev5	F	GRC_North_Revenia_EN	Europe_Mediterranean_EN	Pottery Neolithic	6438-6264 calBCE	Shotgun	1.1	580242	298274	n/a (female)	X2b	HofmanovaPNAS2016
Nea2	F	GRC_North_NeaNikomedeia_EN	Europe_Mediterranean_EN	Pottery Neolithic	6225-6075 calBCE	Shotgun	12.51	1149634	592975	n/a (female)	K1a	MarchiExcoffierCell2022
Nea3	F	GRC_North_NeaNikomedeia_EN	Europe_Mediterranean_EN	Pottery Neolithic	6379-6091 calBCE	Shotgun	11.57	1149573	592987	n/a (female)	K1a2c	MarchiExcoffierCell2022
I5427	F	GRC_South_Alepotrypa_EN	Europe_Mediterranean_EN	Pottery Neolithic	6009-5845 calBCE	1240K capture	1.736	765418	408408	n/a (female)	K	MathiesonNature2018
R2	F	ITA_GrottaContinenza_EN	Europe_Mediterranean_EN	Pottery Neolithic	6068-5993 calBCE	Shotgun	4.01366	1118563	581101	n/a (female)	K1a2	AntonioGaoMootsScience2019
I0698	M	BGR_Yabalkovo_EN	Europe_Balkan_EN	Pottery Neolithic	6000-5900 BCE	1240K capture	1.96389	712964	389462	G2a2a1a2	H	MathiesonNature2018
I0704	F	BGR_Dzhulyunitsa_EN	Europe_Balkan_EN	Pottery Neolithic	6059-5839 calBCE	1240K capture	0.114687	124495	67020	n/a (female)	T2b	LazaridisAlpaslanRoodenbergScience2022 (higher coverage of previously reported individual from MathiesonNature2018)
I2216	M	BGR_MalakPreslavets_EN	Europe_Balkan_EN	Pottery Neolithic	5800-5400 BCE	1240K capture	0.153	153526	81733	G2a2b2a	H	MathiesonNature2018
I17835	M	ROU_Carcea_EN	Europe_Balkan_EN	Pottery Neolithic	6000-5500 BCE	1240K capture	0.167	164572	86129	G2a2a1a	U3	LazaridisAlpaslanRoodenbergScience2022
I2533	F	ROU_Carcea_EN	Europe_Balkan_EN	Pottery Neolithic	5480-5372 calBCE	1240K capture	4.171	766266	420891	n/a (female)	J1c5	MathiesonNature2018
I2532	M	ROU_Cotatcu_EN	Europe_Balkan_EN	Pottery Neolithic	5721-5623 calBCE	1240K capture	2.183	694460	381051	G2a2b2b	K1a2	MathiesonNature2018
I15705	F	ALB_Podgorie_EN	Europe_Balkan_EN	Pottery Neolithic	6223-6067 calBCE	1240K capture	0.089628	99632	54684	n/a (female)	N1a1a1	LazaridisAlpaslanRoodenbergScience2022
I0676	M	MKD_Govrlevo_EN	Europe_Balkan_EN	Pottery Neolithic	5979-5732 calBCE	1240K capture	4.403	845018	508377	G2a2b2b1	J1c1	MarchiExcoffierCell2022
LEPE48	M	SRB_LepenskiVir_EN	Europe_Balkan_EN	Pottery Neolithic	6064-5919 calBCE	Shotgun	10.92	1149510	592969	C1a2b	K1a1	MarchiExcoffierCell2022
LEPE52	M	SRB_LepenskiVir_EN	Europe_Balkan_EN	Pottery Neolithic	6223-6064 calBCE	Shotgun	12.37	1148978	592792	G2a2b2a1a1c	H3	MarchiExcoffierCell2022
I5405	F	SRB_LepenskiVir_EN	Europe_Balkan_EN	Pottery Neolithic	5836-5632 calBCE	1240K capture	0.196	205682	109576	n/a (female)	H+16311	MathiesonNature2018
I3433	F	HRV_Zemunica_Cardial_EN	Europe_Balkan_EN	Pottery Neolithic	5975-5747 calBCE	1240K capture	4.146	785779	430520	n/a (female)	H1	MathiesonNature2018
I3947	M	HRV_Zemunica_Cardial_EN	Europe_Balkan_EN	Pottery Neolithic	5985-5774 calBCE	1240K capture	3.467	751310	411224	C1a2	K1b1+(16093)	MathiesonNature2018
I3948	M	HRV_Zemunica_Cardial_EN	Europe_Balkan_EN	Pottery Neolithic	6007-5803 calBCE	1240K capture	3.643	754045	412038	E1b1b1a1b1	N1a1a	MathiesonNature2018
I2373	F	HUN_Tiszapuspoki_Koros_EN	Europe_Central_EN	Pottery Neolithic	6000-5500 BCE	1240K capture	0.326	303554	164248	n/a (female)	H	LipsonNature2017
I2794	F	HUN_Tiszapuspoki_Koros_EN	Europe_Central_EN	Pottery Neolithic	5713-5536 calBCE	1240K capture	6.162	985797	529062	n/a (female)	K1a+195	LipsonNature2017

## Sheet: S2_population characteristics
Table S2: Characteristics of Epipaleolithic/Mesolithic and Neolithic population groups used in the main analyses.
Population	Individuals (n)	Archaeological site (modern country)	Region	Period (local context)	coordinates (latitude)	coordinates (longitute)
Anatolia_Central_Pinarbasi_EpiP	1	Pınarbaşı Höyük, Konya (Turkey)	Central Anatolia	Anatolian Epipaleolithic	37.4833	33.0333
Levant_Natufian_EpiP	6	Raqefet Cave (Israel)	Levant	Levantine Epipaleolithic	32.65	35.067
Caucasus_HG_Meso	2	Satsurblia, Kotias (Georgia)	Caucasus	Caucasus Mesolithic	42.38	42.59
Zagros_Central_HotuIIIb_Meso	1	Hotu cave - Hotu-J (Iran)	Central Zagros	Zagros Mesolithic (possible)	36.7037	53.4953
North_Africa_Iberomaurusian_Lpal	7	Taforalt cave (Morocco)	North Africa	North African Late Paleolithic	34.8078	-2.4109
Europe_Balkan_Meso	33	Iron Gates, Vlasac, Hajduka Vodenica, Padina (Serbia)	Southeast Europe - Balkans	European Mesolithic	44.5337	22.0503
Cyprus_Mylouthkia_PPNB	3	Kissonerga-Mylouthkia, Paphos (Cyprus)	Cyprus	Cypro-Late Pre-Pottery Neolithic B (LPPNB)	34.83	32.4
Anatolia_Central_Boncuklu_PPN	9	Boncuklu Höyük, Konya (Turkey)	Central Anatolia	Anatolian Aceramic (Pre-Pottery) Neolithic	37.7517	32.8649
Anatolia_Central_AsikliHoyuk_PPN	3	Aşıklı Höyük, Aksaray, Cappadocia (Turkey)	Central Anatolia	Anatolian Aceramic (Pre-Pottery) Neolithic	38.3482	34.2303
Anatolia_Central_Musular_PPN	2	Musular, Aksaray, Cappadocia (Turkey)	Central Anatolia	Anatolian Aceramic (Pre-Pottery) Neolithic	38.35	34.22
Anatolia_Marmara_Aktopraklik_N	1	Aktopraklık, Marmara (Turkey)	Northwest Anatolia	Anatolian Ceramic (Pottery) Neolithic	40.173	28.772
Anatolia_Central_Catalhoyuk_N	9	Çatalhöyük, Konya (Turkey)	Central Anatolia	Anatolian Ceramic (Pottery) Neolithic	37.6661	32.8257
Anatolia_Central_TepecikCiftlik_N	4	Tepecik-Çiftlik, Cappadocia (Turkey)	Central Anatolia	Anatolian Ceramic (Pottery) Neolithic	38.1722	34.4939
Anatolia_Marmara_Barcin_N	21	Barcın Höyük, Marmara (Turkey)	Northwest Anatolia	Anatolian Ceramic (Pottery) Neolithic	40.3037	29.57
Anatolia_Marmara_Mentese_N	4	Menteşe, Marmara (Turkey)	Northwest Anatolia	Anatolian Ceramic (Pottery) Neolithic	40.26	29.65
Anatolia_Marmara_Ilipinar_N	1	Ilıpınar, Marmara (Turkey)	Northwest Anatolia	Anatolian Ceramic (Pottery) Neolithic	40.48	29.296
Levant_Motza_PPNB	1	Tel Motza (Israel)	South Levant	Levantine Pre-Pottery Neolithic B	31.79	35.168
Levant_KfarHaHoresh_PPNB	1	Kfar HaHoresh (Israel)	South Levant	Levantine Pre-Pottery Neolithic B	32.7037	35.2683
Levant_AinGhazal_PPNB	7	Ain Ghazal (Jordan)	South Levant	Levantine Pre-Pottery Neolithic B	31.988	35.976
Levant_AinGhazal_PPNC	2	Ain Ghazal (Jordan)	South Levant	Levantine Pre-Pottery Neolithic C	31.988	35.976
Levant_Baja_PPNB	2	Ba'ja (Jordan)	South Levant	Levantine Pre-Pottery Neolithic B	30.4153	35.4625
Upper_Mesopotamia_NevaliCori_PPN	1	Nevalı Çori (Turkey)	Upper Mesopotamia	Mesopotamian Pre-Pottery Neolithic B	37.5183	38.6056
Upper_Mesopotamia_Cayonu_PPN	11	Çayönü Tepesi (Turkey)	Upper Mesopotamia	Mesopotamian Pre-Pottery Neolithic B	38.2164	39.7264
Upper_Mesopotamia_Mardin_PPN	1	Boncuklu Tarla, Mardin (Turkey)	Upper Mesopotamia	Mesopotamian Pre-Pottery Neolithic A	37.5262	41.8452
Zagros_Northwest_Nemrik9_PPN	2	Nemrik 9 (Iraq)	Northwest Zagros	Zagros Pre-Pottery Neolithic A	36.7167	42.85
Zagros_Northwest_Shanidar_PPN	2	Shanidar Cave (Iraq)	Northwest Zagros	Zagros Pre-Pottery Neolithic A	36.8006	44.2433
Zagros_Central_Ganj_Dareh_PPN	8	Ganj Dareh (Iran)	Central Zagros	Zagros Pre-Pottery Neolithic	34.45	48.116
Zagros_Central_Tepe_Abdul_Hosein_PPN	3	Tepe Abdul Hosein (Iran)	Central Zagros	Zagros Pre-Pottery Neolithic	34.1883	48.3689
Zagros_Central_Wezmeh_PPN	1	Wezmeh Cave (Iran)	Central Zagros	Zagros Pre-Pottery Neolithic	34.6129	47.1057
Greece_North_Revenia_EN	1	Revenia-Korinos, Macedonia, North (Greece)	Southeast Europe - Mediterranean	Earliest European Neolithic	40.325	22.5655
Greece_North_NeaNikomedeia_EN	2	Nea Nikomedeia, Macedonia, North (Greece)	Southeast Europe - Mediterranean	Earliest European Neolithic	40.585	22.252
Greece_South_Alepotrypa_EN	1	Alepotrypa Cave, Mani, Peloponnese, South (Greece)	Southeast Europe - Mediterranean	Earliest European Neolithic	36.6383	22.3825
Italy_GrottaContinenza_EN	1	Grotta Continenza, Fucino Basin, Abruzzo (Italy)	Southeast Europe - Mediterranean	Earliest European Neolithic	41.96	13.54
Bulgaria_Yabalkovo_EN	1	Yabalkovo, Maritsa valley, East (Bulgaria)	Southeast Europe - Balkans	Earliest European Neolithic	42.1	25.75
Bulgaria_Dzhulyunitsa_EN	1	Dzhulyunitsa, North Central (Bulgaria)	Southeast Europe - Balkans	Earliest European Neolithic	43.1609	25.8834
Bulgaria_MalakPreslavets_EN	1	Malak Preslavets, Danubean Plain, Northeast (Bulgaria)	Southeast Europe - Balkans	Earliest European Neolithic	43.98	26.4
Romania_Cotatcu_EN	1	Coţatcu, Podgoria (Romania)	Southeast Europe - Balkans	Earliest European Neolithic	44.26	23.9
Romania_Carcea_EN	2	Cârcea-Viaduct Southwest (Romania)	Southeast Europe - Balkans	Earliest European Neolithic	45.466	27.01
Albania_Podgorie_EN	1	Podgorie, Korça basin (Albania)	Southeast Europe - Balkans	Earliest European Neolithic	40.8106	20.7939
NorthMacedonia_Govrlevo_EN	1	Cerje-Govrlevo (North Macedonia)	Southeast Europe - Balkans	Earliest European Neolithic	41.9	21.35
Serbia_LepenskiVir_EN	3	Lepenski Vir, Iron Gates (Serbia)	Southeast Europe - Balkans	Earliest European Neolithic	44.5562	22.0267
Croatia_Zemunica_Cardial_EN	3	Zemunica cave, Dalmatia (Croatia)	Southeast Europe - Balkans	Earliest European Neolithic	43.589	16.648
Hungary_Tiszapuspoki_Koros_EN	2	Tiszapüspöki, Körös Basin (Hungary)	Central Europe	Earliest European Neolithic	47.1828	20.3509

## Sheet: S3_qpAdm_distal model all sampl
Table S3: qpAdm admixture weights and standard errors showing distal genetic composition for all analysed Neolithic populations, as derived from 3 ancestral Epipaleolithic/Mesolithic sources from Anatolia, the Levant, and Central Zagros.
	Admixture weights			Std. errors			p-value		Comments
	Anatolia_Epipaleolithic	Levant_Epipaleolithic	Zagros/Caucasus_Mesolithic	Anatolia_Epipaleolithic	Levant_Epipaleolithic	Zagros/Caucasus_Mesolithic			Mesolithic/Neolithic Zagros or CHG better source	additional evidence for minor European HG admixture
Cyprus_Mylouthkia_PPNB	0.68	0.2	0.12	0.072	0.056	0.063	0.469		Zagros	N
Anatolia_Central_Boncuklu_PPN	0.84	0	0.16	0.041	n/a	0.041	0.094		similar	N
Anatolia_Central_AsikliHoyuk_PPN	0.69	0	0.31	0.05	n/a	0.05	0.144		similar	N
Anatolia_Central_Musular_PPN	0.48	0.22	0.3	0.055	0.041	0.045	0.074		CHG	N
Anatolia_Marmara_Aktopraklik_PN	0.93	0.03	0.03	0.06	0.048	0.046	0.246		similar	Y
Anatolia_Central_Catalhoyuk_PN	0.47	0.18	0.35	0.056	0.044	0.039	0.114		similar	N
Anatolia_Central_TepecikCiftlik_PN	0.46	0.19	0.35	0.049	0.041	0.041	0.003		CHG	N
Anatolia_Marmara_Barcin_PN	0.7	0.15	0.15	0.038	0.028	0.032	0.276		CHG	N
Anatolia_Marmara_Mentese_PN	0.76	0.12	0.12	0.053	0.039	0.045	0.309		similar	N
Anatolia_Marmara_Ilipinar_PN	0.63	0.23	0.14	0.059	0.047	0.047	0.563		similar	N
Levant_Motza_PPNB	0.26	0.71	0.04	0.061	0.053	0.049	0.463		Zagros	N
Levant_KfarHaHoresh_PPNB	0.33	0.51	0.16	0.097	0.084	0.07	0.626		Zagros	N
Levant_AinGhazal_PPNB	0.32	0.6	0.08	0.047	0.041	0.04	0.247		Zagros	N
Levant_Baja_PPNB	0.21	0.7	0.09	0.057	0.05	0.041	0.018		Zagros	N
Levant_AinGhazal_PPNC	0.26	0.59	0.15	0.063	0.057	0.053	0.761		Zagros	N
Upper_Mesopotamia_NevaliCori_PPN	0.29	0.33	0.38	0.051	0.045	0.04	0.383		Zagros	N
Upper_Mesopotamia_Cayonu_PPN	0.33	0.23	0.44	0.043	0.031	0.032	0.351		similar	N
Upper_Mesopotamia_Mardin_PPN	0.32	0.2	0.48	0.069	0.065	0.052	0.074		Zagros	N
Zagros_Northwest_Nemrik9_PPN	0.23	0.11	0.66	0.056	0.048	0.059	0.213		Zagros (Hotu IIIb)	N
Zagros_Northwest_Shanidar_PPN	0.22	0.11	0.67	0.093	0.071	0.068	0.907		Zagros (Hotu IIIb)	N
Zagros_Central_GanjDareh_PPN	0	0	1	n/a	n/a	<0.001	0.552		Zagros	N
Zagros_Central_Wezmeh_PPN	0	0	1	n/a	n/a	<0.001	0.002		Zagros	N
Greece_North_Revenia_VEEF	0.6	0.17	0.23	0.055	0.046	0.04	0.229		similar	N
Greece_North_NeaNikomedeia_VEEF	0.67	0.08	0.25	0.046	0.035	0.036	0.099		similar	N
Greece_South_Alepotrypa_VEEF	0.76	0.11	0.13	0.056	0.044	0.045	0.229		Zagros	N
Italy__GrottaContinenza_VEEF	0.78	0.04	0.18	0.062	0.044	0.048	0.141		CHG	N
Bulgaria_Yabalkovo_VEEF	0.85	0.05	0.1	0.061	0.045	0.047	0.128		Zagros	N
Bulgaria_Dzhulyunitsa_VEEF	0.86	0.05	0.09	0.139	0.091	0.095	0.085		CHG	N
Bulgaria_MalakPreslavets_VEEF	0.84	0.06	0.1	0.098	0.073	0.095	0.739		CHG	Y
Romania_Cotatcu_VEEF	0.75	0.1	0.15	0.058	0.044	0.052	0.863		similar	N
Romania_Carcea_VEEF	0.73	0.15	0.12	0.062	0.04	0.05	0.724		similar	N
Albania_Podgorie_VEEF	0.5	0.25	0.25	0.134	0.089	0.099	0.05		Zagros	N
NorthMacedonia_Govrlevo_VEEF	0.64	0.14	0.22	0.062	0.051	0.051	0.173		CHG	N
Serbia_LepenskiVir_VEEF	0.62	0.17	0.21	0.044	0.034	0.039	0.2		CHG	Y
Croatia_Zemunica_Cardial_VEEF	0.82	0.13	0.05	0.052	0.038	0.043	0.382		similar	N
Hungary_Tiszapuspoki_Koros_VEEF	0.77	0.15	0.08	0.061	0.047	0.051	0.318		CHG	N
Note: Standard errors exceeding 0.100 (light red highlight) indicate low precision and compromise model fit; p-values <0.05 (red font, light red highlight) indicate low probability for the null hypothesis of the target population being the result of admixture between the given source populations

## Sheet: S4_outgroup F3-stats CYP vs all
Table S4: Outgroup f3-statistics (outgroup; test, comparison) for estimating shared genetic drift between Mylouthkia Cypro-LPPNB (target) and a list of all ancient populations used in the current study (comparisons) from an outgroup population (Mbuti), sorted by genetic affinity.
pop1	pop2	pop3	est	se	z	p	n SNPs
Mbuti.DG	CYP_Mylouthkia_PPNB	ALB_Podgorie_EN	0.304817	0.0103077	29.5717	3.45271e-192	13306
Mbuti.DG	CYP_Mylouthkia_PPNB	ROU_Carcea_EN	0.296631	0.00444667	66.7084	0	97068
Mbuti.DG	CYP_Mylouthkia_PPNB	ROU_Cotatcu_EN	0.295212	0.00495491	59.5798	0	88520
Mbuti.DG	CYP_Mylouthkia_PPNB	HUN_Tiszapuspoki_Koros_EN	0.295033	0.00433729	68.0225	0	107325
Mbuti.DG	CYP_Mylouthkia_PPNB	TUR_Mar_Ilipinar_PN	0.294851	0.00467468	63.0742	0	95863
Mbuti.DG	CYP_Mylouthkia_PPNB	BGR_Yabalkovo_EN_old	0.294149	0.00455281	64.6082	0	98743
Mbuti.DG	CYP_Mylouthkia_PPNB	TUR_Mar_Barcin_PN	0.292887	0.00359429	81.4867	0	111679
Mbuti.DG	CYP_Mylouthkia_PPNB	TUR_Mar_Mentese_PN	0.292684	0.00433715	67.4832	0	97474
Mbuti.DG	CYP_Mylouthkia_PPNB	HRV_Zemunica_Cardial_EN	0.292316	0.00403428	72.4579	0	105354
Mbuti.DG	CYP_Mylouthkia_PPNB	SRB_LepenskiVir_EN_all	0.292312	0.00402012	72.7122	0	111675
Mbuti.DG	CYP_Mylouthkia_PPNB	TUR_Pinarbasi_EpiP	0.291907	0.00479575	60.8677	0	95654
Mbuti.DG	CYP_Mylouthkia_PPNB	MKD_Govrlevo_EN	0.290494	0.00485593	59.8226	0	97025
Mbuti.DG	CYP_Mylouthkia_PPNB	BGR_MalakPreslavets_EN_old	0.290341	0.00992207	29.2621	3.14624e-188	14278
Mbuti.DG	CYP_Mylouthkia_PPNB	BGR_Dzhulyunitsa_EN_old	0.290143	0.00871372	33.2973	4.22061e-243	17224
Mbuti.DG	CYP_Mylouthkia_PPNB	GRC_North_Revenia_EN	0.290041	0.00512937	56.5451	0	74959
Mbuti.DG	CYP_Mylouthkia_PPNB	TUR_C_Boncuklu_PPN	0.289299	0.00386321	74.8857	0	111546
Mbuti.DG	CYP_Mylouthkia_PPNB	ITA_S_GrottadeContinenza_EN_old	0.288191	0.00446525	64.541	0	109563
Mbuti.DG	CYP_Mylouthkia_PPNB	GRC_South_Alepotrypa_EN	0.287331	0.00438353	65.5478	0	94386
Mbuti.DG	CYP_Mylouthkia_PPNB	GRC_North_NeaNikomedeia_EN	0.287147	0.0039961	71.8567	0	111674
Mbuti.DG	CYP_Mylouthkia_PPNB	TUR_C_Catalhoyuk_PN	0.2865	0.00608376	47.0927	0	43418
Mbuti.DG	CYP_Mylouthkia_PPNB	TUR_Mar_Aktopraklik_PN	0.284903	0.00458355	62.1577	0	110768
Mbuti.DG	CYP_Mylouthkia_PPNB	ISR_Motza_PPNB	0.284223	0.00461747	61.5539	0	94644
Mbuti.DG	CYP_Mylouthkia_PPNB	TUR_C_TepecikCiftlik_PN	0.284163	0.00450074	63.137	0	85002
Mbuti.DG	CYP_Mylouthkia_PPNB	TUR_C_AsikliHoyuk_PPN	0.283159	0.00443247	63.8828	0	111419
Mbuti.DG	CYP_Mylouthkia_PPNB	JOR_AinGhazal_PPNC	0.283054	0.00585517	48.3425	0	45738
Mbuti.DG	CYP_Mylouthkia_PPNB	ISR_KfarHaHoresh_PPNB	0.282127	0.008815	32.0054	9.18615e-225	15376
Mbuti.DG	CYP_Mylouthkia_PPNB	JOR_AinGhazal_PPNB	0.281414	0.00462928	60.7902	0	71115
Mbuti.DG	CYP_Mylouthkia_PPNB	JOR_Baja_PPNB	0.281072	0.00447524	62.8061	0	87037
Mbuti.DG	CYP_Mylouthkia_PPNB	TUR_SE_NevaliCori_PPNB	0.278355	0.00473346	58.8058	0	85037
Mbuti.DG	CYP_Mylouthkia_PPNB	TUR_C_Musular_PPN	0.277984	0.00424822	65.4355	0	107899
Mbuti.DG	CYP_Mylouthkia_PPNB	TUR_SE_Cayonu_PPNB	0.274108	0.00441615	62.0694	0	84873
Mbuti.DG	CYP_Mylouthkia_PPNB	TUR_SE_Mardin_PPNA	0.273799	0.00714092	38.3423	0	25921
Mbuti.DG	CYP_Mylouthkia_PPNB	ISR_Natufian_EpiP	0.273347	0.00687476	39.761	0	30942
Mbuti.DG	CYP_Mylouthkia_PPNB	IRQ_Nemrik9_PPNA	0.269847	0.00557432	48.409	0	46605
Mbuti.DG	CYP_Mylouthkia_PPNB	SRB_Iron_Gates_HG	0.266016	0.00358138	74.2774	0	111638
Mbuti.DG	CYP_Mylouthkia_PPNB	WHG	0.259161	0.00373385	69.4085	0	111678
Mbuti.DG	CYP_Mylouthkia_PPNB	IRQ_Shanidar_PPNA	0.255362	0.009956	25.6491	4.33117e-145	13629
Mbuti.DG	CYP_Mylouthkia_PPNB	GEO_Satsurblia	0.255036	0.00485345	52.5474	0	78802
Mbuti.DG	CYP_Mylouthkia_PPNB	GEO_Kotias	0.253916	0.00423957	59.8918	0	111641
Mbuti.DG	CYP_Mylouthkia_PPNB	EHG	0.250047	0.00417502	59.8912	0	107207
Mbuti.DG	CYP_Mylouthkia_PPNB	IRN_Ganj_Dareh_PPN	0.24297	0.00372367	65.2502	0	110460
Mbuti.DG	CYP_Mylouthkia_PPNB	IRN_Tepe_Abdul_Hosein_PPN	0.242643	0.00402753	60.2462	0	106967
Mbuti.DG	CYP_Mylouthkia_PPNB	IRN_Wezmeh_PPN	0.234139	0.00426579	54.8876	0	111636
Mbuti.DG	CYP_Mylouthkia_PPNB	IRN_HotuIIIb_Mes	0.228945	0.0146187	15.6611	2.79097e-55	5619
Mbuti.DG	CYP_Mylouthkia_PPNB	MAR_Taforalt_EpiP	0.200964	0.00349867	57.44	0	111144
Note: Pairwise comparisons with <20,000 (red font) and prticularly with <10,000 SNPs (red font, light red highlight) should be interpreted with caution

## Sheet: S5_outgroup F3 matrix_all
Table S5: Matrix of 1-f3-statistic (Mbuti; test, comparison) displaying pairwise genetic distances between all Near Eastern Neolithic/Mesolithic and European earliest Neolithic populations used in the current study.
	TUR_Pinarbasi_EpiP	ISR_Natufian_EpiP	CHG	IRN_HotuIIIb_Mes	CYP_Mylouthkia_PPNB	TUR_C_Boncuklu_PPN	TUR_C_AsikliHoyuk_PPN	TUR_C_Musular_PPN	TUR_C_Catalhoyuk_PN	TUR_C_TepecikCiftlik_PN	TUR_Mar_Aktopraklik_PN	TUR_Mar_Barcin_PN	TUR_Mar_Mentese_PN	TUR_Mar_Ilipinar_PN	ISR_Motza_PPNB	ISR_KfarHaHoresh_PPNB	JOR_AinGhazal_PPNB	JOR_AinGhazal_PPNC	JOR_Baja_PPNB	TUR_SE_NevaliCori_PPNB	TUR_SE_Cayonu_PPNB	TUR_SE_Mardin_PPNA	IRQ_Nemrik9_PPNA	IRN_Ganj_Dareh_PPN	IRN_Tepe_Abdul_Hosein_PPN	IRN_Wezmeh_PPN	GRC_North_Revenia_EN	GRC_North_NeaNikomedeia_EN	GRC_South_Alepotrypa_EN	ITA_GrottadeContinenza_EN	BGR_Yabalkovo_EN	BGR_Dzhulyunitsa_EN	BGR_MalakPreslavets_EN	ROU_Cotatcu_EN	ROU_Carcea_EN	MKD_Govrlevo_EN	SRB_LepenskiVir_EN	HRV_Zemunica_Cardial_EN	HUN_Tiszapuspoki_Koros_EN
TUR_Pinarbasi_EpiP	0	0.744217	0.749948	0.765363	0.708093	0.703227	0.711537	0.721153	0.718481	0.719718	0.707037	0.711501	0.711882	0.715223	0.730266	0.731655	0.728723	0.727707	0.736137	0.732342	0.733021	0.735188	0.741023	0.760514	0.763797	0.762449	0.715439	0.715752	0.711669	0.711704	0.712883	0.70729	0.716157	0.71231	0.711791	0.712165	0.710898	0.711589	0.713473
ISR_Natufian_EpiP	0.744217	0	0.772832	0.797551	0.726653	0.74719	0.752097	0.746301	0.749073	0.748401	0.745496	0.742076	0.745829	0.740591	0.726479	0.735571	0.72927	0.729734	0.727643	0.749342	0.752637	0.75402	0.754014	0.77641	0.779081	0.777719	0.745892	0.747187	0.745857	0.744585	0.73999	0.737623	0.741479	0.740564	0.740775	0.742718	0.74263	0.744175	0.741726
CHG	0.749948	0.772832	0	0.74992	0.745524	0.744366	0.745355	0.7468	0.747847	0.744042	0.745883	0.746099	0.747699	0.74802	0.759059	0.760623	0.757405	0.759543	0.75955	0.750591	0.749898	0.742703	0.741631	0.742331	0.74112	0.744729	0.74907	0.746447	0.747827	0.744763	0.750491	0.740111	0.746824	0.751172	0.747613	0.746501	0.74571	0.747547	0.747466
IRN_HotuIIIb_Mes	0.765363	0.797551	0.74992	0	0.771055	0.759998	0.76726	0.761281	0.766901	0.763975	0.768557	0.761856	0.76759	0.766001	0.767016	0.78836	0.779332	0.775158	0.775762	0.772407	0.761684	0.738605	0.757473	0.739017	0.736277	0.74825	0.761453	0.761001	0.757404	0.762667	0.765438	0.771932	0.770524	0.759178	0.763052	0.775822	0.764186	0.76621	0.769817
CYP_Mylouthkia_PPNB	0.708093	0.726653	0.745524	0.771055	0	0.710701	0.716841	0.722016	0.7135	0.715837	0.715097	0.707113	0.707316	0.705149	0.715777	0.717873	0.718586	0.716946	0.718928	0.721645	0.725892	0.726201	0.730153	0.75703	0.757357	0.765861	0.709959	0.712853	0.712669	0.711809	0.705851	0.709857	0.709659	0.704788	0.703369	0.709506	0.707688	0.707684	0.704967
TUR_C_Boncuklu_PPN	0.703227	0.74719	0.744366	0.759998	0.710701	0	0.702959	0.71731	0.718332	0.71794	0.709746	0.710906	0.71399	0.71463	0.730477	0.731221	0.73131	0.730728	0.734722	0.73229	0.731222	0.733755	0.739709	0.757633	0.757375	0.757405	0.715558	0.714873	0.71533	0.712473	0.717513	0.71016	0.718074	0.715112	0.71552	0.713432	0.712853	0.713724	0.715305
TUR_C_AsikliHoyuk_PPN	0.711537	0.752097	0.745355	0.76726	0.716841	0.702959	0	0.71839	0.720058	0.722988	0.712851	0.716607	0.719518	0.721856	0.735978	0.733506	0.735939	0.735823	0.737526	0.733303	0.730341	0.735998	0.740911	0.759257	0.760617	0.760945	0.72037	0.719623	0.720792	0.716594	0.724383	0.713079	0.724136	0.720523	0.719127	0.718403	0.717817	0.719243	0.719926
TUR_C_Musular_PPN	0.721153	0.722016	0.7468	0.761281	0.722016	0.71731	0.71839	0	0.721559	0.720863	0.719001	0.718825	0.721625	0.719171	0.728694	0.738767	0.733222	0.728956	0.734178	0.730081	0.729041	0.738759	0.740644	0.758049	0.75755	0.757529	0.721952	0.719176	0.720553	0.718408	0.721841	0.713735	0.723602	0.722473	0.716319	0.718625	0.717479	0.718414	0.720346
TUR_C_Catalhoyuk_PN	0.718481	0.7135	0.747847	0.766901	0.7135	0.718332	0.720058	0.721559	0	0.720104	0.719063	0.716695	0.718662	0.719129	0.729017	0.723403	0.726863	0.728446	0.734478	0.724026	0.726425	0.737295	0.740223	0.759539	0.75793	0.757634	0.715664	0.718889	0.716325	0.717864	0.71793	0.709673	0.722609	0.719305	0.718569	0.719812	0.715143	0.718051	0.718945
TUR_C_TepecikCiftlik_PN	0.719718	0.715837	0.744042	0.763975	0.715837	0.71794	0.722988	0.720863	0.720104	0	0.720488	0.717823	0.719729	0.72081	0.72924	0.730906	0.730527	0.729962	0.735493	0.730319	0.730688	0.736833	0.742231	0.75577	0.755062	0.757036	0.722486	0.719816	0.719632	0.71823	0.719899	0.714823	0.723641	0.720458	0.718406	0.718285	0.715554	0.718208	0.718049
TUR_Mar_Aktopraklik_PN	0.707037	0.715097	0.745883	0.768557	0.715097	0.709746	0.712851	0.719001	0.719063	0.720488	0	0.71305	0.715175	0.712845	0.730893	0.735812	0.732577	0.732756	0.73638	0.73038	0.73196	0.734393	0.74011	0.758111	0.75855	0.759113	0.717234	0.715834	0.714305	0.716023	0.718782	0.710307	0.719702	0.719126	0.716256	0.717534	0.714981	0.715039	0.716197
TUR_Mar_Barcin_PN	0.711501	0.707113	0.746099	0.761856	0.707113	0.710906	0.716607	0.718825	0.716695	0.717823	0.71305	0	0.71048	0.710052	0.723904	0.728068	0.725337	0.725351	0.730081	0.725926	0.727749	0.730498	0.736731	0.754913	0.757733	0.757539	0.713119	0.711844	0.709714	0.711677	0.711728	0.705269	0.713877	0.710374	0.708305	0.710242	0.709145	0.70877	0.710201
TUR_Mar_Mentese_PN	0.711882	0.707316	0.747699	0.76759	0.707316	0.71399	0.719518	0.721625	0.718662	0.719729	0.715175	0.71048	0	0.711831	0.724932	0.731084	0.726688	0.728229	0.731905	0.727716	0.73005	0.731184	0.740036	0.757536	0.761588	0.760864	0.716386	0.713248	0.710933	0.713496	0.71238	0.70981	0.706955	0.711243	0.709196	0.709539	0.710299	0.711324	0.711834
TUR_Mar_Ilipinar_PN	0.715223	0.705149	0.74802	0.766001	0.705149	0.71463	0.721856	0.719171	0.719129	0.72081	0.712845	0.710052	0.711831	0	0.721845	0.727273	0.723202	0.723185	0.72879	0.72565	0.729619	0.729659	0.73311	0.756432	0.760101	0.761345	0.713521	0.714468	0.71007	0.714158	0.710861	0.712645	0.713861	0.708999	0.708185	0.710346	0.71426	0.710994	0.711546
ISR_Motza_PPNB	0.730266	0.715777	0.759059	0.767016	0.715777	0.730477	0.735978	0.728694	0.729017	0.72924	0.730893	0.723904	0.724932	0.721845	0	0.72228	0.718325	0.717493	0.718965	0.731572	0.735539	0.739361	0.740316	0.763706	0.765717	0.76858	0.728789	0.727322	0.724218	0.72471	0.722767	0.718935	0.72328	0.722576	0.720615	0.723575	0.724243	0.721514	0.722632
ISR_KfarHaHoresh_PPNB	0.731655	0.717873	0.760623	0.78836	0.717873	0.731221	0.733506	0.738767	0.723403	0.730906	0.735812	0.728068	0.731084	0.727273	0.72228	0	0.723057	0.726907	0.734756	0.73197	0.735586	0.731428	0.745986	0.765654	0.769202	0.767203	0.733541	0.732517	0.731739	0.728314	0.724352	0.723825	0.738315	0.726139	0.726773	0.729353	0.730422	0.731629	0.732171
JOR_AinGhazal_PPNB	0.728723	0.718586	0.757405	0.779332	0.718586	0.73131	0.735939	0.733222	0.726863	0.730527	0.732577	0.725337	0.726688	0.723202	0.718325	0.723057	0	0.718033	0.723244	0.734919	0.734128	0.731595	0.73722	0.76246	0.765899	0.768119	0.729377	0.728621	0.723764	0.728354	0.725514	0.722153	0.727794	0.725925	0.722125	0.726125	0.726955	0.721176	0.726838
JOR_AinGhazal_PPNC	0.727707	0.716946	0.759543	0.775158	0.716946	0.730728	0.735823	0.728956	0.728446	0.729962	0.732756	0.725351	0.728229	0.723185	0.717493	0.726907	0.718033	0	0.727699	0.729654	0.735972	0.732114	0.745487	0.76276	0.765762	0.768081	0.727462	0.72713	0.728083	0.724839	0.724795	0.729555	0.727737	0.725416	0.723135	0.725978	0.726763	0.723598	0.726808
JOR_Baja_PPNB	0.736137	0.718928	0.75955	0.775762	0.718928	0.734722	0.737526	0.734178	0.734478	0.735493	0.73638	0.730081	0.731905	0.72879	0.718965	0.734756	0.723244	0.727699	0	0.732904	0.738456	0.742641	0.745397	0.764806	0.766839	0.768489	0.732867	0.732319	0.729045	0.734076	0.73113	0.729261	0.733231	0.72919	0.728557	0.731569	0.730188	0.728608	0.72933
TUR_SE_NevaliCori_PPNB	0.732342	0.721645	0.750591	0.772407	0.721645	0.73229	0.733303	0.730081	0.724026	0.730319	0.73038	0.725926	0.727716	0.72565	0.731572	0.73197	0.734919	0.729654	0.732904	0	0.723787	0.733027	0.738802	0.758375	0.760172	0.759401	0.724728	0.725204	0.723056	0.725509	0.727514	0.724917	0.72788	0.726629	0.726336	0.724145	0.72323	0.726811	0.726003
TUR_SE_Cayonu_PPNB	0.733021	0.725892	0.749898	0.761684	0.725892	0.731222	0.730341	0.729041	0.726425	0.730688	0.73196	0.727749	0.73005	0.729619	0.735539	0.735586	0.734128	0.735972	0.738456	0.723787	0	0.737966	0.739139	0.758901	0.756495	0.758661	0.726964	0.727525	0.726821	0.726707	0.728965	0.7211	0.733388	0.729767	0.729135	0.729148	0.725664	0.727721	0.728887
TUR_SE_Mardin_PPNA	0.735188	0.726201	0.742703	0.738605	0.726201	0.733755	0.735998	0.738759	0.737295	0.736833	0.734393	0.730498	0.731184	0.729659	0.739361	0.731428	0.731595	0.732114	0.742641	0.733027	0.737966	0	0.72791	0.744688	0.748405	0.750524	0.731688	0.736178	0.72937	0.732883	0.730218	0.726129	0.742269	0.729476	0.731135	0.732305	0.733704	0.731309	0.739187
IRQ_Nemrik9_PPNA	0.741023	0.730153	0.741631	0.757473	0.730153	0.739709	0.740911	0.740644	0.740223	0.742231	0.74011	0.736731	0.740036	0.73311	0.740316	0.745986	0.73722	0.745487	0.745397	0.738802	0.739139	0.72791	0	0.744101	0.745836	0.746645	0.744225	0.740739	0.737434	0.735111	0.738489	0.750349	0.746961	0.741091	0.737508	0.73499	0.738299	0.738467	0.739978
IRN_Ganj_Dareh_PPN	0.760514	0.75703	0.742331	0.739017	0.75703	0.757633	0.759257	0.758049	0.759539	0.75577	0.758111	0.754913	0.757536	0.756432	0.763706	0.765654	0.76246	0.76276	0.764806	0.758375	0.758901	0.744688	0.744101	0	0.725134	0.728731	0.759513	0.760064	0.756936	0.755048	0.755912	0.7567	0.762977	0.757306	0.755866	0.75659	0.756519	0.75569	0.757796
IRN_Tepe_Abdul_Hosein_PPN	0.763797	0.757357	0.74112	0.736277	0.757357	0.757375	0.760617	0.75755	0.75793	0.755062	0.75855	0.757733	0.761588	0.760101	0.765717	0.769202	0.765899	0.765762	0.766839	0.760172	0.756495	0.748405	0.745836	0.725134	0	0.730268	0.758179	0.758766	0.757661	0.75704	0.760663	0.758967	0.763614	0.761382	0.760585	0.759468	0.757108	0.759169	0.760856
IRN_Wezmeh_PPN	0.762449	0.765861	0.744729	0.74825	0.765861	0.757405	0.760945	0.757529	0.757634	0.757036	0.759113	0.757539	0.760864	0.761345	0.76858	0.767203	0.768119	0.768081	0.768489	0.759401	0.758661	0.750524	0.746645	0.728731	0.730268	0	0.761114	0.759075	0.761483	0.757363	0.759116	0.761925	0.760508	0.762285	0.760832	0.759288	0.757185	0.760603	0.759817
GRC_North_Revenia_EN	0.715439	0.709959	0.74907	0.761453	0.709959	0.715558	0.72037	0.721952	0.715664	0.722486	0.717234	0.713119	0.716386	0.713521	0.728789	0.733541	0.729377	0.727462	0.732867	0.724728	0.726964	0.731688	0.744225	0.759513	0.758179	0.761114	0	0.711598	0.714712	0.709958	0.714589	0.713683	0.716776	0.714839	0.711185	0.711668	0.709439	0.711753	0.714674
GRC_North_NeaNikomedeia_EN	0.715752	0.712853	0.746447	0.761001	0.712853	0.714873	0.719623	0.719176	0.718889	0.719816	0.715834	0.711844	0.713248	0.714468	0.727322	0.732517	0.728621	0.72713	0.732319	0.725204	0.727525	0.736178	0.740739	0.760064	0.758766	0.759075	0.711598	0	0.710502	0.709668	0.71511	0.708407	0.71374	0.712205	0.709318	0.71363	0.709131	0.711633	0.711435
GRC_South_Alepotrypa_EN	0.711669	0.712669	0.747827	0.757404	0.712669	0.71533	0.720792	0.720553	0.716325	0.719632	0.714305	0.709714	0.710933	0.71007	0.724218	0.731739	0.723764	0.728083	0.729045	0.723056	0.726821	0.72937	0.737434	0.756936	0.757661	0.761483	0.714712	0.710502	0	0.709884	0.708599	0.702658	0.715656	0.708935	0.706845	0.70848	0.710108	0.706496	0.708748
ITA_GrottadeContinenza_EN	0.711704	0.711809	0.744763	0.762667	0.711809	0.712473	0.716594	0.718408	0.717864	0.71823	0.716023	0.711677	0.713496	0.714158	0.72471	0.728314	0.728354	0.724839	0.734076	0.725509	0.726707	0.732883	0.735111	0.755048	0.75704	0.757363	0.709958	0.709668	0.709884	0	0.713469	0.702903	0.710613	0.709387	0.710194	0.709461	0.706183	0.709155	0.710525
BGR_Yabalkovo_EN	0.712883	0.705851	0.750491	0.765438	0.705851	0.717513	0.724383	0.721841	0.71793	0.719899	0.718782	0.711728	0.71238	0.710861	0.722767	0.724352	0.725514	0.724795	0.73113	0.727514	0.728965	0.730218	0.738489	0.755912	0.760663	0.759116	0.714589	0.71511	0.708599	0.713469	0	0.705237	0.718166	0.710831	0.70877	0.709427	0.712161	0.710831	0.712671
BGR_Dzhulyunitsa_EN	0.70729	0.709857	0.740111	0.771932	0.709857	0.71016	0.713079	0.713735	0.709673	0.714823	0.710307	0.705269	0.70981	0.712645	0.718935	0.723825	0.722153	0.729555	0.729261	0.724917	0.7211	0.726129	0.750349	0.7567	0.758967	0.761925	0.713683	0.708407	0.702658	0.702903	0.705237	0	0.706024	0.701059	0.706944	0.706148	0.703554	0.702894	0.705321
BGR_MalakPreslavets_EN	0.716157	0.709659	0.746824	0.770524	0.709659	0.718074	0.724136	0.723602	0.722609	0.723641	0.719702	0.713877	0.706955	0.713861	0.72328	0.738315	0.727794	0.727737	0.733231	0.72788	0.733388	0.742269	0.746961	0.762977	0.763614	0.760508	0.716776	0.71374	0.715656	0.710613	0.718166	0.706024	0	0.713709	0.715012	0.709486	0.711924	0.710976	0.709371
ROU_Cotatcu_EN	0.71231	0.704788	0.751172	0.759178	0.704788	0.715112	0.720523	0.722473	0.719305	0.720458	0.719126	0.710374	0.711243	0.708999	0.722576	0.726139	0.725925	0.725416	0.72919	0.726629	0.729767	0.729476	0.741091	0.757306	0.761382	0.762285	0.714839	0.712205	0.708935	0.709387	0.710831	0.701059	0.713709	0	0.709759	0.708936	0.707766	0.707593	0.708133
ROU_Carcea_EN	0.711791	0.703369	0.747613	0.763052	0.703369	0.71552	0.719127	0.716319	0.718569	0.718406	0.716256	0.708305	0.709196	0.708185	0.720615	0.726773	0.722125	0.723135	0.728557	0.726336	0.729135	0.731135	0.737508	0.755866	0.760585	0.760832	0.711185	0.709318	0.706845	0.710194	0.70877	0.706944	0.715012	0.709759	0	0.705142	0.707101	0.705817	0.707775
MKD_Govrlevo_EN	0.712165	0.709506	0.746501	0.775822	0.709506	0.713432	0.718403	0.718625	0.719812	0.718285	0.717534	0.710242	0.709539	0.710346	0.723575	0.729353	0.726125	0.725978	0.731569	0.724145	0.729148	0.732305	0.73499	0.75659	0.759468	0.759288	0.711668	0.71363	0.70848	0.709461	0.709427	0.706148	0.709486	0.708936	0.705142	0	0.707672	0.708151	0.709146
SRB_LepenskiVir_EN	0.710898	0.707688	0.74571	0.764186	0.707688	0.712853	0.717817	0.717479	0.715143	0.715554	0.714981	0.709145	0.710299	0.71426	0.724243	0.730422	0.726955	0.726763	0.730188	0.72323	0.725664	0.733704	0.738299	0.756519	0.757108	0.757185	0.709439	0.709131	0.710108	0.706183	0.712161	0.703554	0.711924	0.707766	0.707101	0.707672	0	0.708379	0.706728
HRV_Zemunica_Cardial_EN	0.711589	0.707684	0.747547	0.76621	0.707684	0.713724	0.719243	0.718414	0.718051	0.718208	0.715039	0.70877	0.711324	0.710994	0.721514	0.731629	0.721176	0.723598	0.728608	0.726811	0.727721	0.731309	0.738467	0.75569	0.759169	0.760603	0.711753	0.711633	0.706496	0.709155	0.710831	0.702894	0.710976	0.707593	0.705817	0.708151	0.708379	0	0.708495
HUN_Tiszapuspoki_Koros_EN	0.713473	0.704967	0.747466	0.769817	0.704967	0.715305	0.719926	0.720346	0.718945	0.718049	0.716197	0.710201	0.711834	0.711546	0.722632	0.732171	0.726838	0.726808	0.72933	0.726003	0.728887	0.739187	0.739978	0.757796	0.760856	0.759817	0.714674	0.711435	0.708748	0.710525	0.712671	0.705321	0.709371	0.708133	0.707775	0.709146	0.706728	0.708495	0

## Sheet: S6_outgroup F4 CYP vs sources
Table S6: f4-statistics (outgroup pop, test pop; comparison pop 1, comparison pop 2) for estimating comparative shared genetic drift between Mylouthkia Cypro-LPPNB (test pop) and available Epipaleolithic and early Neolithic Anatolian and Levantine potential sources (comparison pops 1 and 2), compared to an outgroup population (Mbuti).
pop1	pop2	pop3	pop4	est	se	z	p	n SNPs
Anatolian potential sources
Mbuti.DG	CYP_Mylouthkia_PPNB	TUR_Pinarbasi_EpiP	TUR_C_Boncuklu_PPN	-0.000720886	0.00079042	-0.912029	0.361753	95590
Mbuti.DG	CYP_Mylouthkia_PPNB	TUR_Pinarbasi_EpiP	TUR_C_AsikliHoyuk_PPN	-0.00217478	0.00100799	-2.15754	0.0309639	95460
Mbuti.DG	CYP_Mylouthkia_PPNB	TUR_Pinarbasi_EpiP	TUR_C_Musular_PPN	-0.00315331	0.0010054	-3.13636	0.00171059	92588
Mbuti.DG	CYP_Mylouthkia_PPNB	TUR_Pinarbasi_EpiP	TUR_Mar_Aktopraklik_PN	-0.00179648	0.000990461	-1.81378	0.069712	94908
Mbuti.DG	CYP_Mylouthkia_PPNB	TUR_C_Boncuklu_PPN	TUR_C_AsikliHoyuk_PPN	-0.00144757	0.000721933	-2.00512	0.0449499	111288
Mbuti.DG	CYP_Mylouthkia_PPNB	TUR_C_Boncuklu_PPN	TUR_C_Musular_PPN	-0.00264718	0.000710364	-3.7265	0.000194154	107778
Mbuti.DG	CYP_Mylouthkia_PPNB	TUR_C_Boncuklu_PPN	TUR_Mar_Aktopraklik_PN	-0.00100163	0.000786414	-1.27366	0.202783	110643
Levantine potential sources
Mbuti.DG	CYP_Mylouthkia_PPNB	ISR_Natufian_EpiP	JOR_AinGhazal_PPNB	0.00294322	0.0015867	1.85493	0.0636056	23116
Mbuti.DG	CYP_Mylouthkia_PPNB	ISR_Natufian_EpiP	ISR_KfarHaHoresh_PPNB	0.00474196	0.00357053	1.32808	0.18415	5327
Mbuti.DG	CYP_Mylouthkia_PPNB	ISR_Natufian_EpiP	JOR_Baja_PPNB	0.000331772	0.00151501	0.21899	0.826658	26384
Mbuti.DG	CYP_Mylouthkia_PPNB	ISR_Natufian_EpiP	ISR_Motza_PPNB	0.000412739	0.00158661	0.260139	0.794756	29032
Mbuti.DG	CYP_Mylouthkia_PPNB	JOR_AinGhazal_PPNB	ISR_KfarHaHoresh_PPNB	-0.000331239	0.00219303	-0.151041	0.879943	11166
Mbuti.DG	CYP_Mylouthkia_PPNB	JOR_AinGhazal_PPNB	JOR_Baja_PPNB	-0.00193376	0.000981477	-1.97025	0.0488095	59218
Mbuti.DG	CYP_Mylouthkia_PPNB	JOR_AinGhazal_PPNB	ISR_Motza_PPNB	-0.000772202	0.00101766	-0.758804	0.44797	65213
Zagros/Mesopotamia potential sources
Mbuti.DG	CYP_Mylouthkia_PPNB	IRN_HotuIIIb_Mes	IRN_Ganj_Dareh_PPN	0.00291179	0.00280604	1.03768	0.299417	5613
Mbuti.DG	CYP_Mylouthkia_PPNB	IRN_HotuIIIb_Mes	IRN_Tepe_Abdul_Hosein_PPN	0.00402663	0.00314039	1.28221	0.19977	5455
Mbuti.DG	CYP_Mylouthkia_PPNB	IRN_HotuIIIb_Mes	IRN_Wezmeh_PPN	0.000474749	0.0035415	0.134053	0.89336	5617
Mbuti.DG	CYP_Mylouthkia_PPNB	IRN_Tepe_Abdul_Hosein_PPN	IRQ_Shanidar_PPNA	0.00415404	0.00206191	2.01465	0.0439412	13195
Mbuti.DG	CYP_Mylouthkia_PPNB	IRN_Tepe_Abdul_Hosein_PPN	IRQ_Nemrik9_PPNA	0.00646932	0.00120027	5.38987	7.05095e-08	45061
Mbuti.DG	CYP_Mylouthkia_PPNB	IRN_Tepe_Abdul_Hosein_PPN	TUR_SE_Mardin_PPNA	0.00929886	0.00149482	6.22073	4.94851e-10	25192
Mbuti.DG	CYP_Mylouthkia_PPNB	IRN_Tepe_Abdul_Hosein_PPN	TUR_SE_Cayonu_PPNB	0.00836473	0.000844057	9.91014	3.76123e-23	81700
Mbuti.DG	CYP_Mylouthkia_PPNB	IRN_Tepe_Abdul_Hosein_PPN	TUR_SE_NevaliCori_PPNB	0.00859888	0.000946606	9.0839	1.04748e-19	81880
ALL sources comparison (meta-populations)
Mbuti.DG	CYP_Mylouthkia_PPNB	Meso/PPN_Centr_Zagros_sources	PPN_NW_Zagros_sources	0.00618105	0.000910036	6.79209	1.10517e-11	54115
Mbuti.DG	CYP_Mylouthkia_PPNB	Meso/PPN_Centr_Zagros_sources	PPN_Mesopotamian_sources	0.00877848	0.000589364	14.8948	3.56062e-50	105495
Mbuti.DG	CYP_Mylouthkia_PPNB	Meso/PPN_Centr_Zagros_sources	Epip/PPN_Levantine_sources	0.00980488	0.000538345	18.213	4.06966e-74	107827
Mbuti.DG	CYP_Mylouthkia_PPNB	Meso/PPN_Centr_Zagros_sources	Epip/PPN_Centr_Anatolian_sources	0.0112865	0.00047851	23.5868	5.2606e-123	111676
Note: Negative F4 values (est) indicate pop 3 shares more alleles with pop 2, positive values indicate pop 4 shares more alleles with pop 2. Minor differences characterised by very small z-scores are negligible and should be ignored. Pairwise comparisons with <20,000 (red font) and prticularly with <10,000 SNPs (red font, light red highlight) should be interpreted with caution.

## Sheet: S7_qpAdm proximal models CYP
Table S7: qpAdm admixture weights and standard errors showing proximal genetic composition of Mylouthkia Cypro-LPPNB, after testing all available Epipaleolithic and Pre-Pottery Neolithic sources from Anatolia, Levant, Mesopotamia, and Zagros.
Target	Anatolia source	Levant source	Mesopotamia/Zagros source	amdixture weight source 1	amdixture weight source 2	amdixture weight source 3	standard error source 1	standard error source 2	standard error source 3	p-value	model fit notes
Epipaleolithic/Mesolithic sources
Single sources
CYP_Mylouthkia_PPNB	TUR_Pinarbasi_EpiP			1			1.03e-13			0.054	marginal p-value
CYP_Mylouthkia_PPNB		ISR_Natufian_EpiP			1			1.03e-13		2.23e-19	rejected (p-value <0.05 threshold)
CYP_Mylouthkia_PPNB			IRN_C_Zagros_Mes_N			1			3.2e-14	4.18e-277	rejected (p-value <0.05 threshold)
2-way admixture
CYP_Mylouthkia_PPNB	TUR_Pinarbasi_EpiP	ISR_Natufian_EpiP		0.76	0.24		0.055	0.055		0.034	rejected (p-value <0.05 threshold)
CYP_Mylouthkia_PPNB	TUR_Pinarbasi_EpiP	MAR_Taforalt_EpiP		0.89	0.11		0.059	0.059		0.108	good
3-way admixture
CYP_Mylouthkia_PPNB	TUR_Pinarbasi_EpiP	ISR_Natufian_EpiP	IRN_C_Zagros_Mes_N	0.68	0.2	0.12	0.072	0.056	0.063	0.469	good
Epipaleolithic/Mesolithic and Pre-Pottery Neolithic sources
Single sources
CYP_Mylouthkia_PPNB	TUR_C_Boncuklu_PPN			1			1.03e-13			0.0184	rejected (p-value <0.05 threshold)
CYP_Mylouthkia_PPNB	TUR_C_AsikliHoyuk_PPN			1			1.03e-13			0.004	rejected (p-value <0.05 threshold)
CYP_Mylouthkia_PPNB	TUR_C_Musular_PPN			1			1.03e-13			5.74e-05	rejected (p-value <0.05 threshold)
CYP_Mylouthkia_PPNB		JOR_AinGhazal_PPNB			1			3.2e-14		1.41e-12	rejected (p-value <0.05 threshold)
CYP_Mylouthkia_PPNB		ISR_KfarHaHoresh_PPNB			1			8.18e-14		0.588	caution with low coverage!
CYP_Mylouthkia_PPNB		JOR_Baja_PPNB			1			3.2e-14		1.04e-19	rejected (p-value <0.05 threshold)
CYP_Mylouthkia_PPNB		ISR_Motza_PPNB			1			3.2e-14		1.29e-14	rejected (p-value <0.05 threshold)
CYP_Mylouthkia_PPNB			TUR_SE_NevaliCori_PPNB			1	1.03e-13			0.000957	rejected (p-value <0.05 threshold)
CYP_Mylouthkia_PPNB			TUR_SE_Cayonu_PPNB			1	1.14e-13			0.008	rejected (p-value <0.05 threshold)
CYP_Mylouthkia_PPNB			TUR_SE_Mardin_PPNA			1	6.76e-14			1.53e-05	rejected (p-value <0.05 threshold)
CYP_Mylouthkia_PPNB			IRQ_Nemrik9_PPNA			1	1.42e-14			9.11e-10	rejected (p-value <0.05 threshold)
CYP_Mylouthkia_PPNB			IRQ_Shanidar_PPNA			1	1.39e-13			0.168	caution with low coverage!
2-way admixture
CYP_Mylouthkia_PPNB	TUR_Pinarbasi_EpiP	JOR_AinGhazal_PPNB		0.64	0.36		0.074	0.074		0.114	good
CYP_Mylouthkia_PPNB	TUR_Pinarbasi_EpiP	ISR_KfarHaHoresh_PPNB		0.28	0.72		0.318	0.318		0.355	large standard errors
CYP_Mylouthkia_PPNB	TUR_Pinarbasi_EpiP	JOR_Baja_PPNB		0.67	0.33		0.064	0.064		0.138	good
CYP_Mylouthkia_PPNB	TUR_Pinarbasi_EpiP	ISR_Motza_PPNB		0.68	0.32		0.075	0.075		0.356	good
CYP_Mylouthkia_PPNB	TUR_Pinarbasi_EpiP	Levant_PPNB (all PPNB groups)		0.65	0.35		0.062	0.062		0.065	good
CYP_Mylouthkia_PPNB	TUR_C_Boncuklu_PPN	ISR_Natufian_EpiP		0.83	0.17		0.052	0.052		0.463	good
CYP_Mylouthkia_PPNB	TUR_C_Boncuklu_PPN	JOR_AinGhazal_PPNB		0.66	0.34		0.103	0.103		0.282	moderately large standard errors
CYP_Mylouthkia_PPNB	TUR_C_Boncuklu_PPN	ISR_KfarHaHoresh_PPNB		0.31	0.69		0.46	0.46		0.653	large standard errors
CYP_Mylouthkia_PPNB	TUR_C_Boncuklu_PPN	JOR_Baja_PPNB		0.77	0.23		0.071	0.071		0.132	good
CYP_Mylouthkia_PPNB	TUR_C_Boncuklu_PPN	ISR_Motza_PPNB		0.76	0.24		0.072	0.072		0.216	good
CYP_Mylouthkia_PPNB	TUR_C_Boncuklu_PPN	Levant_PPNB (all PPNB groups)		0.74	0.26		0.072	0.072		0.413	good
CYP_Mylouthkia_PPNB	TUR_C_AsikliHoyuk_PPN	ISR_Natufian_EpiP		0.95	0.05		0.071	0.071		0.42	good
CYP_Mylouthkia_PPNB	TUR_C_AsikliHoyuk_PPN	JOR_AinGhazal_PPNB		0.92	0.08		0.184	0.184		0.25	large standard errors
CYP_Mylouthkia_PPNB	TUR_C_AsikliHoyuk_PPN	ISR_KfarHaHoresh_PPNB		0.26	0.74		1.13	1.13		0.749	large standard errors
CYP_Mylouthkia_PPNB	TUR_C_AsikliHoyuk_PPN	JOR_Baja_PPNB		1.01	-0.01		0.121	0.121		0.232	rejected (weights outside of 0-1 range)
CYP_Mylouthkia_PPNB	TUR_C_AsikliHoyuk_PPN	ISR_Motza_PPNB		0.92	0.08		0.112	0.112		0.267	large standrd errors
CYP_Mylouthkia_PPNB	TUR_C_AsikliHoyuk_PPN	Levant_PPNB (all PPNB groups above)		0.97	0.03		0.121	0.121		0.352	large standrd errors
CYP_Mylouthkia_PPNB	TUR_C_Musular_PPN	ISR_Natufian_EpiP		1.05	-0.005		0.124	0.124		0.031	rejected (weights outside of 0-1 range)
CYP_Mylouthkia_PPNB	TUR_C_Musular_PPN	JOR_AinGhazal_PPNB		0.98	0.02		0.28	0.28		0.026	rejected (p-value <0.05 threshold)
CYP_Mylouthkia_PPNB	TUR_C_Musular_PPN	ISR_KfarHaHoresh_PPNB		1.08	-0.008		3.36	3.36		0.658	rejected (weights outside of 0-1 range)
CYP_Mylouthkia_PPNB	TUR_C_Musular_PPN	JOR_Baja_PPNB		1.17	-0.0017		0.195	0.195		0.04	rejected (weights outside of 0-1 range)
CYP_Mylouthkia_PPNB	TUR_C_Musular_PPN	ISR_Motza_PPNB		0.98	0.02		0.148	0.148		0.026	rejected (p-value <0.05 threshold)
CYP_Mylouthkia_PPNB	TUR_C_Musular_PPN	Levant_PPNB (all PPNB groups above)		1.09	-0.009		0.177	0.177		0.03	rejected (weights outside of 0-1 range)
CYP_Mylouthkia_PPNB	TUR_Pinarbasi_EpiP		TUR_SE_NevaliCori_PPNB	0.67		0.33	0.184		0.184	0.095	large standard errors
CYP_Mylouthkia_PPNB	TUR_Pinarbasi_EpiP		TUR_SE_Cayonu_PPNB	0.54		0.46	0.14		0.14	0.489	large standard errors
CYP_Mylouthkia_PPNB	TUR_Pinarbasi_EpiP		TUR_SE_Mardin_PPNA	0.82		0.18	0.099		0.099	0.153	moderately large standard errors
CYP_Mylouthkia_PPNB	TUR_Pinarbasi_EpiP		Upper_Mesopotamia_PPN (all PPN groups above)	0.62		0.38	0.131		0.131	0.262	large standard errors
CYP_Mylouthkia_PPNB	TUR_Pinarbasi_EpiP		IRQ_Nemrik9_PPNA	0.79		0.21	0.087		0.087	0.116	moderately large standard errors
CYP_Mylouthkia_PPNB	TUR_Pinarbasi_EpiP		IRQ_Shanidar_PPNA	0.7		0.3	0.132		0.132	0.385	large standard errors
CYP_Mylouthkia_PPNB	TUR_Pinarbasi_EpiP		Zagros_Northwest_PPNA (all PPN groups above)	0.82		0.18	0.08		0.08	0.126	moderately large standard errors
CYP_Mylouthkia_PPNB	TUR_C_Boncuklu_PPN		TUR_SE_NevaliCori_PPNB	2.36		1.36	20.8		20.8	0.122	rejected (weights outside of 0-1 range)
CYP_Mylouthkia_PPNB	TUR_C_Boncuklu_PPN		TUR_SE_Cayonu_PPNB	0.45		0.55	0.393		0.393	0.075	large standard errors
CYP_Mylouthkia_PPNB	TUR_C_Boncuklu_PPN		TUR_SE_Mardin_PPNA	1.05		-0.05	0.319		0.319	0.011	rejected (p-value <0.05 threshold)
CYP_Mylouthkia_PPNB	TUR_C_Boncuklu_PPN		Upper_Mesopotamia_PPN (all PPN groups above)	0.74		0.26	0.268		0.268	0.014	rejected (p-value <0.05 threshold)
CYP_Mylouthkia_PPNB	TUR_C_Boncuklu_PPN		IRQ_Nemrik9_PPNA	0.95		0.05	0.151		0.151	0.009	rejected (p-value <0.05 threshold)
CYP_Mylouthkia_PPNB	TUR_C_Boncuklu_PPN		IRQ_Shanidar_PPNA	3.21		-2.21	22.9		22.9	0.134	rejected (weights outside of 0-1 range)
CYP_Mylouthkia_PPNB	TUR_C_Boncuklu_PPN		Zagros_Northwest_PPNA (all PPN groups above)	1.01		-0.01	0.136		0.136	0.008	rejected (weights outside of 0-1 range)
3-way admixture
CYP_Mylouthkia_PPNB	TUR_Pinarbasi_EpiP	ISR_Natufian_EpiP	TUR_SE_NevaliCori_PPNB	0.65	0.08	0.27	0.086	0.127	0.188	0.101	large standard errors
CYP_Mylouthkia_PPNB	TUR_Pinarbasi_EpiP	ISR_Natufian_EpiP	TUR_SE_Cayonu_PPNB	0.57	0.1	0.33	0.074	0.064	0.105	0.494	moderately large standard errors
CYP_Mylouthkia_PPNB	TUR_Pinarbasi_EpiP	ISR_Natufian_EpiP	TUR_SE_Mardin_PPNA	0.69	0.16	0.15	0.058	0.062	0.066	0.219	good
CYP_Mylouthkia_PPNB	TUR_Pinarbasi_EpiP	ISR_Natufian_EpiP	Upper_Mesopotamia_PPN (all PPN groups above)	0.63	0.09	0.28	0.066	0.075	0.107	0.242	moderately large standard errors
CYP_Mylouthkia_PPNB	TUR_Pinarbasi_EpiP	ISR_Natufian_EpiP	IRQ_Nemrik9_PPNA	0.7	0.14	0.16	0.051	0.063	0.059	0.337	good
CYP_Mylouthkia_PPNB	TUR_Pinarbasi_EpiP	ISR_Natufian_EpiP	IRQ_Shanidar_PPNA	0.72	0.15	0.13	0.052	0.062	0.05	0.388	good
CYP_Mylouthkia_PPNB	TUR_Pinarbasi_EpiP	ISR_Natufian_EpiP	Zagros_Northwest_PPNA	0.7	0.15	0.15	0.051	0.061	0.054	0.324	good
CYP_Mylouthkia_PPNB	TUR_Pinarbasi_EpiP	Levant_PPNB	TUR_SE_NevaliCori_PPNB	0.63	0.07	0.3	0.078	0.304	0.342	0.086	large standard errors
CYP_Mylouthkia_PPNB	TUR_Pinarbasi_EpiP	Levant_PPNB	TUR_SE_Cayonu_PPNB	0.56	0.13	0.31	0.073	0.105	0.129	0.346	large standard errors
CYP_Mylouthkia_PPNB	TUR_Pinarbasi_EpiP	Levant_PPNB	TUR_SE_Mardin_PPNA	0.65	0.23	0.12	0.064	0.096	0.081	0.134	moderately large standard errors
CYP_Mylouthkia_PPNB	TUR_Pinarbasi_EpiP	Levant_PPNB	Upper_Mesopotamia_PPN (all PPN groups above)	0.61	0.12	0.27	0.066	0.122	0.133	0.192	large standard errors
CYP_Mylouthkia_PPNB	TUR_Pinarbasi_EpiP	Levant_PPNB	IRQ_Nemrik9_PPNA	0.66	0.19	0.15	0.063	0.098	0.071	0.418	moderately large standard errors
CYP_Mylouthkia_PPNB	TUR_Pinarbasi_EpiP	Levant_PPNB	IRQ_Shanidar_PPNA	0.68	0.21	0.11	0.065	0.095	0.06	0.244	moderately large standard errors
CYP_Mylouthkia_PPNB	TUR_Pinarbasi_EpiP	Levant_PPNB	Zagros_Northwest_PPNA	0.67	0.2	0.13	0.063	0.094	0.064	0.198	moderately large standard errors
CYP_Mylouthkia_PPNB	TUR_C_Boncuklu_PPN	ISR_Natufian_EpiP	TUR_SE_NevaliCori_PPNB	0.79	0.14	0.07	0.152	0.112	0.244	0.35	large standard errors
CYP_Mylouthkia_PPNB	TUR_C_Boncuklu_PPN	ISR_Natufian_EpiP	TUR_SE_Cayonu_PPNB	0.76	0.15	0.09	0.098	0.061	0.119	0.389	moderately large standard errors
CYP_Mylouthkia_PPNB	TUR_C_Boncuklu_PPN	ISR_Natufian_EpiP	TUR_SE_Mardin_PPNA	0.81	0.17	0.03	0.082	0.054	0.08	0.381	moderately large standard errors
CYP_Mylouthkia_PPNB	TUR_C_Boncuklu_PPN	ISR_Natufian_EpiP	Upper_Mesopotamia_PPN (all PPN groups above)	0.78	0.14	0.08	0.099	0.071	0.113	0.366	moderately large standard errors
CYP_Mylouthkia_PPNB	TUR_C_Boncuklu_PPN	ISR_Natufian_EpiP	IRQ_Nemrik9_PPNA	0.81	0.15	0.04	0.068	0.057	0.071	0.375	good
CYP_Mylouthkia_PPNB	TUR_C_Boncuklu_PPN	ISR_Natufian_EpiP	IRQ_Shanidar_PPNA	0.82	0.15	0.03	0.059	0.057	0.055	0.441	good
CYP_Mylouthkia_PPNB	TUR_C_Boncuklu_PPN	ISR_Natufian_EpiP	Zagros_Northwest_PPNA	0.8	0.16	0.04	0.065	0.057	0.066	0.368	good
CYP_Mylouthkia_PPNB	TUR_C_Boncuklu_PPN	Levant_PPNB	TUR_SE_NevaliCori_PPNB	0.72	0.21	0.07	0.13	0.207	0.303	0.275	large standard errors
CYP_Mylouthkia_PPNB	TUR_C_Boncuklu_PPN	Levant_PPNB	TUR_SE_Cayonu_PPNB	0.72	0.23	0.05	0.095	0.099	0.113	0.281	moderately large standard errors
CYP_Mylouthkia_PPNB	TUR_C_Boncuklu_PPN	Levant_PPNB	TUR_SE_Mardin_PPNA	0.74	0.25	0.01	0.084	0.082	0.083	0.298	moderately large standard errors
CYP_Mylouthkia_PPNB	TUR_C_Boncuklu_PPN	Levant_PPNB	Upper_Mesopotamia_PPN (all PPN groups above)	0.72	0.22	0.06	0.092	0.113	0.145	0.277	large standard errors
CYP_Mylouthkia_PPNB	TUR_C_Boncuklu_PPN	Levant_PPNB	IRQ_Nemrik9_PPNA	0.74	0.24	0.02	0.076	0.086	0.073	0.29	moderately large standard errors
CYP_Mylouthkia_PPNB	TUR_C_Boncuklu_PPN	Levant_PPNB	IRQ_Shanidar_PPNA	0.75	0.23	0.02	0.072	0.089	0.058	0.374	moderately large standard errors
CYP_Mylouthkia_PPNB	TUR_C_Boncuklu_PPN	Levant_PPNB	Zagros_Northwest_PPNA	0.74	0.24	0.02	0.075	0.086	0.068	0.278	moderately large standard errors
Epipaleolithic/Mesolithic, PPN, and Pottery Neolithic sources (secondary analysis for exploratory purposes)
Single sources
CYP_Mylouthkia_PPNB	TUR_C_Catalhoyuk_PN			1			<0.001			0.919	caution with relatively low coverage and chronology - CYP_Mylouthkia_PPNB predates TUR_C_Catalhoyuk_PN
CYP_Mylouthkia_PPNB	TUR_Mar_Aktopraklik_PN			1			<0.001			0.0058	rejected (p-value <0.05 threshold)
CYP_Mylouthkia_PPNB	TUR_Mar_Barcin_PN			1			<0.001			0.327	caution with chronology - CYP_Mylouthkia_PPNB predates TUR_Mar_Barcin_PN
2-way admixture
CYP_Mylouthkia_PPNB	TUR_C_Catalhoyuk_PN	TUR_Pinarbasi_EpiP		0.74	0.26		0.24	0.24		0.955	large standard errors
CYP_Mylouthkia_PPNB	TUR_Mar_Aktopraklik_PN	ISR_Natufian_EpiP		0.85	0.15		0.071	0.071		0.078	moderately large standard errors and small p-value
CYP_Mylouthkia_PPNB	TUR_Mar_Aktopraklik_PN	Levant_PPNB		0.76	0.24		0.096	0.096		0.085	moderately large standard errors and small p-value
CYP_Mylouthkia_PPNB	TUR_Mar_Barcin_PN	ISR_Natufian_EpiP		0.95	0.05		0.053	0.053		0.617	caution with chronology - CYP_Mylouthkia_PPNB predates TUR_Mar_Barcin_PN
CYP_Mylouthkia_PPNB	TUR_Mar_Barcin_PN	Levant_PPNB		0.93	0.07		0.085	0.085		0.554	moderately large standard errors
Note 1: The table includes all 2-way and 3-way combinations involving Anatolian, Levantine, and Mesopotamian/Zagros PPN potential source combinations for CYP_Mylouthkia_PPNB as target
Note 2: The following fixed 'reference' populations were used in the above models: 'Mbuti.DG', 'MAR_Taforalt_EpiP', 'RUS_AfontovaGora3', 'RUS_MA1_HG', 'WHG', 'SRB_Iron_Gates_HG', 'TUR_C_Catalhoyuk_PN', 'CHG', 'IRN_Ganj_Dareh_PPN', 'EHG'
Note 3: Standard errors exceeding 0.100 (red font, light red highlight) indicate low precision and compromise model fit; The best fitting models are those with p-values >0.05 and low standard errors
Note 4: The metapopulation Levant_PPNB includes JOR_AinGhazal_PPNB, JOR_Baja_PPNB, and ISR_Motza_PPNB (ISR_KfarHaHoresh_PPNB has not been included as it differs substantially in terms of admixture composition and behave differently as a source in admixture models); The metapopulation Upper Mesopotamia includes TUR_SE_NevaliCori_PPNB, TUR_SE_Cayonu_PPNB, and TUR_SE_Mardin_PPNA; The metapopulation …
Note 5: The last presented set of results (Epipaleolithic/Mesolithic, PPN, and Pottery Neolithic sources) was run as secondary analysis for exploratory purposes and should be intepreted with caution, as it includes a source (Barcin) postdating the target (Mylouthkia) chronologically

## Sheet: S8_kinship and individual admix
Table S8: Kinship analysis results derived using READ and admixture weights derived using qpAdm (best fitting proximal model) for Cypro-LPPNB Mylouthkia individuals (n=3).
Kinship analysis pair	normalized allele difference	standard error	non-normalized P0	non-normalized standard error	Z (upper)	Z (lower)	Inferred relationship
CYP_Mylouthkia_PPNB_I4207 vs CYP_Mylouthkia_PPNB_I4209	1	0.064212	0.118753	0.0076254	n/a	-1.46001	Unrelated
CYP_Mylouthkia_PPNB_I4207 vs CYP_Mylouthkia_PPNB_I4210	1	0.040194	0.2204	0.00885877	n/a	-2.33244	Unrelated
CYP_Mylouthkia_PPNB_I4209 vs CYP_Mylouthkia_PPNB_I4210	1	0.0285137	0.216946	0.00618594	n/a	-3.28789	Unrelated
Admixture target	Anatolia source	Levant source	amdixture weight source 1	amdixture weight source 2	standard error source 1	standard error source 2	p-value
CYP_Mylouthkia_PPNB_ALL	TUR_C_Boncuklu_PPN	ISR_Natufian_EpiP	0.83	0.17	0.052	0.052	0.469
CYP_Mylouthkia_PPNB_I4207	TUR_C_Boncuklu_PPN	ISR_Natufian_EpiP	0.8	0.2	0.097	0.097	0.196
CYP_Mylouthkia_PPNB_I4209	TUR_C_Boncuklu_PPN	ISR_Natufian_EpiP	0.81	0.19	0.143	0.143	0.213
CYP_Mylouthkia_PPNB_I4210	TUR_C_Boncuklu_PPN	ISR_Natufian_EpiP	0.85	0.15	0.083	0.083	0.18

## Sheet: S9_qpAdm proximal CYPvsAnatolia
Table S9: Admixture weights and standard errors for the best fitting proximal qpAdm models for Mylouthkia Cypro-LPPNB, PN Anatolia Marmara, and PN Central Anatolia, applied respectively to each other
Target	Source 1	Source 2	amdixture weight source 1	amdixture weight source 2	standard error source 1	standard error source 2	p-value	model fit
Best fittig models for Cypro-LPPNB
CYP_Mylouthkia_PPNB	TUR_C_Boncuklu_PPN	ISR_Natufian_EpiP	0.83	0.17	0.052	0.052	0.469	good
CYP_Mylouthkia_PPNB	TUR_C_Boncuklu_PPN	Levant_PPNB	0.74	0.26	0.072	0.072	0.413	good
CYP_Mylouthkia_PPNB	TUR_C_AsikliHoyuk_PPN	ISR_Natufian_EpiP	0.95	0.05	0.071	0.071	0.42	good
CYP_Mylouthkia_PPNB	TUR_Pinarbasi_EpiP	Levant_PPNB	0.65	0.35	0.062	0.062	0.065	good
Best fittig models for PN Anatolia Marmara
TUR_Marmara_PN	TUR_Pinarbasi_EpiP	TUR_SE_Mardin_PPNA	0.72	0.28	0.034	0.034	0.298	good
TUR_Marmara_PN	TUR_Pinarbasi_EpiP	TUR_SE_Cayonu_PPNB	0.6	0.4	0.043	0.043	0.067	good
TUR_Marmara_PN	TUR_Pinarbasi_EpiP	TUR_SE_NevaliCori_PPNB	0.62	0.38	0.041	0.041	0.044	marginal p-value
TUR_Marmara_PN	TUR_Pinarbasi_EpiP	Upper Mesopotamia_PPN_ALL	0.62	0.38	0.037	0.037	0.11	good
Best fittig model for PN Central Anatolia
TUR_C_Catalhoyuk_PN	TUR_C_AsikliHoyuk_PPN	Levant_PPNB	0.93	0.07	0.07	0.07	0.017	marginal p-value
Best fittig models for Cypro-LPPNB applied to PN Anatolia Marmara
TUR_Marmara_PN	TUR_C_Boncuklu_PPN	ISR_Natufian_EpiP	0.87	0.13	0.023	0.023	5.53e-17	rejected (p-value <0.05 threshold)
TUR_Marmara_PN	TUR_C_Boncuklu_PPN	Levant_PPNB	0.8	0.2	0.022	0.022	5.53e-17	rejected (p-value <0.05 threshold)
TUR_Marmara_PN	TUR_C_AsikliHoyuk_PPN	ISR_Natufian_EpiP	1.05	-0.0513	0.04	0.04	2.15e-06	rejected (p-value <0.05 threshold and admixture weights outside 0-1 range)
TUR_Marmara_PN	TUR_Pinarbasi_EpiP	Levant_PPNB	0.76	0.24	0.031	0.031	1.21e-17	rejected (p-value <0.05 threshold)
Best fittig models for Cypro-LPPNB applied to PN Central Anatolia
TUR_C_Catalhoyuk_PN	TUR_C_Boncuklu_PPN	ISR_Natufian_EpiP	0.8	0.2	0.048	0.048	1.29e-12	rejected (p-value <0.05 threshold)
TUR_C_Catalhoyuk_PN	TUR_C_Boncuklu_PPN	Levant_PPNB	0.72	0.28	0.046	0.046	6.68e-11	rejected (p-value <0.05 threshold)
TUR_C_Catalhoyuk_PN	TUR_C_AsikliHoyuk_PPN	ISR_Natufian_EpiP	0.99	0.01	0.06	0.06	0.01	rejected (p-value <0.05 threshold)
TUR_C_Catalhoyuk_PN	TUR_Pinarbasi_EpiP	Levant_PPNB	0.8	0.2	0.068	0.068	1.5e-15	rejected (p-value <0.05 threshold)
Best fittig models for PN Anatolia Marmara applied to Cypro-LPPNB
CYP_Mylouthkia_PPNB	TUR_Pinarbasi_EpiP	TUR_SE_Mardin_PPNA	0.82	0.18	0.1	0.1	0.153	moderately large standard errors
CYP_Mylouthkia_PPNB	TUR_Pinarbasi_EpiP	TUR_SE_Cayonu_PPNB	0.54	0.46	0.14	0.14	0.489	large standrd errors
CYP_Mylouthkia_PPNB	TUR_Pinarbasi_EpiP	TUR_SE_NevaliCori_PPNB	0.67	0.33	0.184	0.184	0.095	large standrd errors
CYP_Mylouthkia_PPNB	TUR_Pinarbasi_EpiP	Upper Mesopotamia_PPN_ALL	0.62	0.38	0.131	0.131	0.262	large standrd errors
Best fittig models for PN Central Anatolia applied to Cypro-LPPNB
CYP_Mylouthkia_PPNB	TUR_C_AsikliHoyuk_PPN	Levant_PPNB	0.97	0.03	0.121	0.121	0.352	large standrd errors

[truncated: 5 more sheets: S10_Admixture graphs, S11_DATES admixture timing, S12_F4-stat VEEF vs CYP vs Anat, S13_Y-Haplogroup frequencies, S14_mtDNA Haplogroupfrequencies]
